# Supplementary material for: (1R,3R,4R,6S)-4-(7-Meth­oxy-2-oxo-2H-chromen-6-yl)-1-methyl-3,6-dioxa­bicyclo­[3.1.0]hexan-2-yl acetate
Source: Acta Crystallogr Sect E Struct Rep Online. 2012 Nov 24;68(Pt 12):o3421–2. doi: 10.1107/S1600536812047617 (PMC3589005; doi:10.1107/S1600536812047617)
Supplement: Supplementary file 1 [file e-68-o3421-sup1.cif]

##############################################################################
#                                                                            #
# This CIF contains the data in a paper accepted for publication in          #
# Acta Crystallographica Section E. It conforms to the requirements of       #
# Notes for Authors for Acta Crystallographica Section E, and has been       #
# peer reviewed under the auspices of the IUCr Commission on Journals.       #
#                                                                            #
# Full details of the Crystallographic Information File format               #
# are given in the paper "The Crystallographic Information File (CIF):       #
# a New Standard Archive File for Crystallography" by S. R. Hall, F. H.      #
# Allen and I. D. Brown [Acta Cryst. (1991), A47, 655-685].                  #
#                                                                            #
# The current version of the core CIF dictionary is obtainable from          #
# ftp://ftp.iucr.org/pub/cif_core.dic.                                       #
#                                                                            #
# Software is freely available for graphical display of the structure(s)     #
# in this CIF. For information consult the CIF software page                 #
# http://www.iucr.org/resources/cif/software.                                #
#                                                                            #
# This file may be used for bona fide research purposes within the           #
# scientific community so long as proper attribution is given to the journal # 
# article from which it was obtained.                                        #
#                                                                            #
##############################################################################
data_I
_audit_creation_method     SHELXL-97
_chemical_name_systematic
;
(1<i>R</i>,3<i>R</i>,4<i>R</i>,6<i>S</i>)-4-(7-Methoxy-2-oxo-2<i>H</i>-
chromen-6-yl)-1-methyl-3,6-dioxabicyclo[3.1.0]hexan-2-yl acetate
;
_chemical_name_common
;
acetyldihydromicromylin A
;
_chemical_formula_moiety     'C17 H16 O7'
_chemical_formula_sum     'C17 H16 O7'
_chemical_formula_iupac     'C17 H16 O7'
_chemical_formula_weight     332.31
_chemical_melting_point     ?
_symmetry_cell_setting     monoclinic
_symmetry_space_group_name_H-M     'P 21'
_symmetry_space_group_name_hall     'P 2yb'
loop_
    _symmetry_equiv_pos_as_xyz
    'x, y, z'
    '-x, y+1/2, -z'
_cell_length_a     10.4825(16)
_cell_length_b     6.9213(9)
_cell_length_c     11.0212(18)
_cell_angle_alpha     90.00
_cell_angle_beta     95.970(7)
_cell_angle_gamma     90.00
_cell_volume     795.3(2)
_cell_formula_units_Z     2
_cell_measurement_reflns_used     3003
_cell_measurement_theta_min     1.86
_cell_measurement_theta_max     28.26
_cell_measurement_temperature     298(2)
_exptl_crystal_description     block
_exptl_crystal_colour     colourless
_exptl_crystal_size_max     0.640
_exptl_crystal_size_mid     0.320
_exptl_crystal_size_min     0.240
_exptl_crystal_density_diffrn     1.388
_exptl_crystal_density_meas     ?
_exptl_crystal_density_method     'not measured'
_exptl_crystal_F_000     348
_exptl_absorpt_coefficient_mu     0.109
_exptl_absorpt_correction_type     multi-scan
_exptl_absorpt_process_details     '(SADABS; Bruker, 1997)'
_exptl_absorpt_correction_T_min     0.6525
_exptl_absorpt_correction_T_max     0.7457
_exptl_special_details     ?
_diffrn_ambient_temperature     298(2)
_diffrn_radiation_type     MoK\a
_diffrn_radiation_wavelength     0.71073
_diffrn_radiation_source     'fine-focus sealed tube'
_diffrn_radiation_monochromator     graphite
_diffrn_measurement_device_type     'Bruker SMART APEXII CCD area-detector'
_diffrn_measurement_method     '\w scans'
_diffrn_detector_area_resol_mean     ?
_diffrn_reflns_number     4381
_diffrn_reflns_av_R_equivalents     0.0207
_diffrn_reflns_av_sigmaI/netI     0.0268
_diffrn_reflns_theta_min     2.55
_diffrn_reflns_theta_max     28.26
_diffrn_reflns_theta_full     28.26
_diffrn_measured_fraction_theta_max     0.997
_diffrn_measured_fraction_theta_full     0.997
_diffrn_reflns_limit_h_min     -13
_diffrn_reflns_limit_h_max     8
_diffrn_reflns_limit_k_min     -7
_diffrn_reflns_limit_k_max     9
_diffrn_reflns_limit_l_min     -14
_diffrn_reflns_limit_l_max     14
_diffrn_standards_number     ?
_diffrn_standards_interval_count     ?
_diffrn_standards_interval_time     ?
_diffrn_standards_decay_%     ?
_refine_special_details
;
Refinement of <i>F</i>^2^ against ALL reflections. The weighted <i>R</i>-factor
<i>wR</i> and goodness of fit <i>S</i> are based on <i>F</i>^2^, conventional
<i>R</i>-factors <i>R</i> are based on <i>F</i>, with <i>F</i> set to zero for
negative <i>F</i>^2^. The threshold expression of <i>F</i>^2^ >
\s(<i>F</i>^2^) is used only for calculating <i>R</i>-factors(gt) <i>etc</i>.
and is not relevant to the choice of reflections for refinement.
<i>R</i>-factors based on <i>F</i>^2^ are statistically about twice as large
as those based on <i>F</i>, and <i>R</i>-factors based on ALL data will be
even larger.
;
_reflns_number_total     2123
_reflns_number_gt     1692
_reflns_threshold_expression     I>2sigma(I)
_refine_ls_structure_factor_coef     Fsqd
_refine_ls_matrix_type     full
_refine_ls_R_factor_all     0.0592
_refine_ls_R_factor_gt     0.0460
_refine_ls_wR_factor_gt     0.1236
_refine_ls_wR_factor_ref     0.1360
_refine_ls_goodness_of_fit_ref     1.057
_refine_ls_restrained_S_all     1.057
_refine_ls_number_reflns     2123
_refine_ls_number_parameters     223
_refine_ls_number_restraints     2
_refine_ls_hydrogen_treatment     mixed
_refine_ls_weighting_scheme     calc
_refine_ls_weighting_details
         'calc w=1/[\s^2^(Fo^2^)+(0.0701P)^2^+0.1456P] where P=(Fo^2^+2Fc^2^)/3'
_atom_sites_solution_hydrogens     geom
_atom_sites_solution_primary     direct
_atom_sites_solution_secondary     difmap
_refine_ls_shift/su_max     0.000
_refine_ls_shift/su_mean     0.000
_refine_diff_density_max     0.465
_refine_diff_density_min     -0.239
_refine_ls_extinction_method     none
_refine_ls_extinction_coef     ?
_refine_ls_abs_structure_details     none
loop_
    _atom_type_symbol
    _atom_type_description
    _atom_type_scat_dispersion_real
    _atom_type_scat_dispersion_imag
    _atom_type_scat_source
    'C' 'C' 0.0030 0.0020
                         'International Tables Vol C Tables 4.2.6.8 and 6.1.1.4'
    'H' 'H' 0.0000 0.0000
                         'International Tables Vol C Tables 4.2.6.8 and 6.1.1.4'
    'O' 'O' 0.0110 0.0060
                         'International Tables Vol C Tables 4.2.6.8 and 6.1.1.4'
_computing_data_collection     'APEX2 (Bruker, 2008)'
_computing_cell_refinement     'SAINT (Bruker, 1997)'
_computing_data_reduction     'SAINT (Bruker, 1997)'
_computing_structure_solution     'SHELXS97 (Sheldrick, 2008)'
_computing_structure_refinement     'SHELXL97 (Sheldrick, 2008)'
_computing_molecular_graphics     'DIAMOND (Brandenburg, 2007)'
_computing_publication_material
                               'publCIF (Westrip, 2010) and PLATON (Spek, 2009)'
loop_
    _atom_site_type_symbol
    _atom_site_label
    _atom_site_fract_x
    _atom_site_fract_y
    _atom_site_fract_z
    _atom_site_U_iso_or_equiv
    _atom_site_adp_type
    _atom_site_calc_flag
    _atom_site_refinement_flags
    _atom_site_occupancy
    _atom_site_symmetry_multiplicity
    _atom_site_disorder_assembly
    _atom_site_disorder_group
    O O1 -0.09274(16) 0.0334(4) 0.56547(17) 0.0485(5) Uani d . 1 1 . .
    C C2 -0.2211(2) 0.0363(5) 0.5224(3) 0.0509(6) Uani d . 1 1 . .
    O O2 -0.2958(2) 0.0392(4) 0.5982(2) 0.0701(7) Uani d . 1 1 . .
    C C3 -0.2509(2) 0.0355(5) 0.3921(3) 0.0542(7) Uani d . 1 1 . .
    H H3 -0.335(3) 0.0402(6) 0.3602(13) 0.065 Uiso calc R 1 1 . .
    C C4 -0.1595(2) 0.0280(5) 0.3155(3) 0.0490(6) Uani d . 1 1 . .
    H H4 -0.1858(8) 0.0256(5) 0.219(3) 0.059 Uiso calc R 1 1 . .
    C C5 0.0765(2) 0.0093(4) 0.2907(2) 0.0434(6) Uani d . 1 1 . .
    H H5 0.0579(6) 0.0024(5) 0.199(3) 0.052 Uiso calc R 1 1 . .
    C C6 0.2015(2) 0.0050(4) 0.3416(2) 0.0438(6) Uani d . 1 1 . .
    C C7 0.2260(2) 0.0189(4) 0.4699(2) 0.0425(5) Uani d . 1 1 . .
    O O3 0.35235(16) 0.0218(4) 0.51324(18) 0.0587(6) Uani d . 1 1 . .
    C C16 0.3858(3) 0.0418(6) 0.6410(3) 0.0572(7) Uani d . 1 1 . .
    H H16A 0.3431 0.1526 0.6702 0.086 Uiso calc R 1 1 . .
    H H16B 0.4769 0.0582 0.6572 0.086 Uiso calc R 1 1 . .
    H H16C 0.3600 -0.0719 0.6820 0.086 Uiso calc R 1 1 . .
    C C8 0.1272(2) 0.0280(5) 0.5436(2) 0.0423(5) Uani d . 1 1 . .
    H H8 0.1452(6) 0.0344(5) 0.633(3) 0.051 Uiso calc R 1 1 . .
    C C9 0.0026(2) 0.0280(4) 0.4886(2) 0.0389(5) Uani d . 1 1 . .
    C C10 -0.0266(2) 0.0232(4) 0.3624(2) 0.0408(5) Uani d . 1 1 . .
    C C11 0.3156(3) -0.0214(5) 0.2692(3) 0.0502(7) Uani d . 1 1 . .
    H H11 0.3788 -0.1042 0.3159 0.060 Uiso calc R 1 1 . .
    O O11 0.2824(2) -0.1069(4) 0.1510(2) 0.0606(6) Uani d . 1 1 . .
    C C12 0.3783(3) 0.1663(6) 0.2434(3) 0.0563(8) Uani d . 1 1 . .
    H H12 0.3774 0.2751 0.3003 0.068 Uiso calc R 1 1 . .
    O O12 0.48617(19) 0.1365(5) 0.1725(2) 0.0697(7) Uani d . 1 1 . .
    C C13 0.3647(3) 0.1984(6) 0.1116(3) 0.0621(8) Uani d . 1 1 . .
    C C14 0.2937(3) 0.0253(6) 0.0571(3) 0.0599(8) Uani d . 1 1 . .
    H H14 0.3396 -0.0323 -0.0070 0.072 Uiso calc R 1 1 . .
    O O13 0.1675(2) 0.0904(4) 0.00763(19) 0.0656(7) Uani d . 1 1 A .
    C C15 0.3633(4) 0.3895(9) 0.0470(4) 0.0931(14) Uani d . 1 1 . .
    H H15A 0.2762 0.4289 0.0248 0.140 Uiso calc R 1 1 . .
    H H15B 0.4066 0.3773 -0.0252 0.140 Uiso calc R 1 1 . .
    H H15C 0.4062 0.4845 0.1000 0.140 Uiso calc R 1 1 . .
    C C17 0.1085(3) -0.0092(6) -0.0852(3) 0.0652(9) Uani d D 1 1 . .
    C C18 -0.0245(4) 0.0466(8) -0.1189(4) 0.0793(11) Uani d . 1 1 A .
    H H18A -0.0547 -0.0112 -0.1957 0.119 Uiso calc R 1 1 . .
    H H18B -0.0301 0.1847 -0.1258 0.119 Uiso calc R 1 1 . .
    H H18C -0.0762 0.0031 -0.0573 0.119 Uiso calc R 1 1 . .
    O O19A 0.1483(6) -0.1679(10) -0.1149(6) 0.0843(12) Uiso d PD 0.567(8) 1 A .
    O O19B 0.1763(7) -0.0896(14) -0.1535(7) 0.0843(12) Uiso d PD 0.433(8) 1 A 2
loop_
    _atom_site_aniso_label
    _atom_site_aniso_U_11
    _atom_site_aniso_U_22
    _atom_site_aniso_U_33
    _atom_site_aniso_U_12
    _atom_site_aniso_U_13
    _atom_site_aniso_U_23
    O1 0.0370(8) 0.0543(11) 0.0556(10) 0.0019(10) 0.0112(7) 0.0022(11)
    C2 0.0374(12) 0.0414(14) 0.0750(18) 0.0000(13) 0.0113(12) 0.0053(16)
    O2 0.0463(10) 0.0742(16) 0.0943(16) -0.0031(13) 0.0283(10) 0.0057(15)
    C3 0.0318(11) 0.0494(15) 0.0794(19) -0.0042(14) -0.0037(11) 0.0071(17)
    C4 0.0404(12) 0.0459(14) 0.0585(15) -0.0051(14) -0.0054(11) 0.0033(15)
    C5 0.0440(12) 0.0436(14) 0.0424(12) -0.0009(12) 0.0030(10) 0.0011(12)
    C6 0.0382(11) 0.0446(15) 0.0489(13) 0.0013(12) 0.0067(10) -0.0025(13)
    C7 0.0328(10) 0.0427(13) 0.0513(13) 0.0040(12) 0.0007(9) 0.0008(13)
    O3 0.0323(8) 0.0833(16) 0.0599(11) 0.0021(12) 0.0015(7) -0.0034(13)
    C16 0.0388(12) 0.0655(19) 0.0640(16) 0.0071(15) -0.0103(11) -0.0031(17)
    C8 0.0380(11) 0.0451(13) 0.0433(12) 0.0010(13) 0.0016(9) -0.0007(13)
    C9 0.0344(10) 0.0341(11) 0.0486(12) 0.0009(12) 0.0059(9) 0.0029(12)
    C10 0.0354(10) 0.0373(12) 0.0491(12) -0.0022(12) 0.0006(9) 0.0003(12)
    C11 0.0416(13) 0.0589(18) 0.0509(14) 0.0051(13) 0.0080(11) -0.0103(13)
    O11 0.0620(13) 0.0600(12) 0.0615(13) 0.0007(11) 0.0147(10) -0.0160(11)
    C12 0.0384(13) 0.075(2) 0.0578(16) -0.0085(15) 0.0171(12) -0.0156(16)
    O12 0.0379(10) 0.110(2) 0.0636(13) -0.0054(12) 0.0170(9) -0.0161(14)
    C13 0.0450(15) 0.082(2) 0.0624(18) -0.0085(17) 0.0210(13) -0.0089(18)
    C14 0.0442(13) 0.083(2) 0.0541(15) 0.0060(18) 0.0143(11) -0.0172(18)
    O13 0.0501(11) 0.0877(18) 0.0588(12) 0.0055(11) 0.0046(9) -0.0196(12)
    C15 0.081(3) 0.104(3) 0.099(3) -0.023(3) 0.030(2) 0.021(3)
    C17 0.0663(18) 0.083(3) 0.0468(14) 0.0084(18) 0.0062(13) -0.0103(16)
    C18 0.071(2) 0.092(3) 0.072(2) -0.001(2) -0.0103(17) 0.006(2)
_geom_special_details
;
All e.s.d.'s (except the e.s.d. in the dihedral angle between two l.s. planes)
are estimated using the full covariance matrix. The cell e.s.d.'s are taken
into account individually in the estimation of e.s.d.'s in distances, angles
and torsion angles; correlations between e.s.d.'s in cell parameters are only
used when they are defined by crystal symmetry. An approximate (isotropic)
treatment of cell e.s.d.'s is used for estimating e.s.d.'s involving l.s.
planes.
;
loop_
    _geom_bond_atom_site_label_1
    _geom_bond_atom_site_label_2
    _geom_bond_site_symmetry_2
    _geom_bond_distance
    _geom_bond_publ_flag
    O1 C9 . 1.377(3) ?
    O1 C2 . 1.380(3) ?
    C2 O2 . 1.203(3) ?
    C2 C3 . 1.438(4) ?
    C3 C4 . 1.343(4) ?
    C3 H3 . 0.9168 ?
    C4 C10 . 1.435(3) ?
    C4 H4 . 1.0676 ?
    C5 C6 . 1.371(3) ?
    C5 C10 . 1.406(3) ?
    C5 H5 . 1.0053 ?
    C6 C7 . 1.413(4) ?
    C6 C11 . 1.517(3) ?
    C7 O3 . 1.361(3) ?
    C7 C8 . 1.383(3) ?
    O3 C16 . 1.422(3) ?
    C16 H16A . 0.9600 ?
    C16 H16B . 0.9600 ?
    C16 H16C . 0.9600 ?
    C8 C9 . 1.382(3) ?
    C8 H8 . 0.9857 ?
    C9 C10 . 1.393(4) ?
    C11 O11 . 1.441(3) ?
    C11 C12 . 1.496(5) ?
    C11 H11 . 0.9800 ?
    O11 C14 . 1.396(5) ?
    C12 O12 . 1.455(3) ?
    C12 C13 . 1.463(4) ?
    C12 H12 . 0.9800 ?
    O12 C13 . 1.441(4) ?
    C13 C15 . 1.501(7) ?
    C13 C14 . 1.502(5) ?
    C14 O13 . 1.450(4) ?
    C14 H14 . 0.9800 ?
    O13 C17 . 1.332(4) ?
    C15 H15A . 0.9600 ?
    C15 H15B . 0.9600 ?
    C15 H15C . 0.9600 ?
    C17 O19B . 1.222(7) ?
    C17 O19A . 1.231(7) ?
    C17 C18 . 1.456(5) ?
    C18 H18A . 0.9600 ?
    C18 H18B . 0.9600 ?
    C18 H18C . 0.9600 ?
loop_
    _geom_angle_atom_site_label_1
    _geom_angle_atom_site_label_2
    _geom_angle_atom_site_label_3
    _geom_angle_site_symmetry_1
    _geom_angle_site_symmetry_3
    _geom_angle
    _geom_angle_publ_flag
    C9 O1 C2 . . 122.2(2) ?
    O2 C2 O1 . . 116.3(3) ?
    O2 C2 C3 . . 127.2(3) ?
    O1 C2 C3 . . 116.5(2) ?
    C4 C3 C2 . . 122.2(2) ?
    C4 C3 H3 . . 118.9 ?
    C2 C3 H3 . . 118.9 ?
    C3 C4 C10 . . 120.3(2) ?
    C3 C4 H4 . . 119.9 ?
    C10 C4 H4 . . 119.9 ?
    C6 C5 C10 . . 121.9(2) ?
    C6 C5 H5 . . 119.0 ?
    C10 C5 H5 . . 119.0 ?
    C5 C6 C7 . . 118.4(2) ?
    C5 C6 C11 . . 124.1(2) ?
    C7 C6 C11 . . 117.6(2) ?
    O3 C7 C8 . . 123.6(2) ?
    O3 C7 C6 . . 115.0(2) ?
    C8 C7 C6 . . 121.4(2) ?
    C7 O3 C16 . . 118.7(2) ?
    O3 C16 H16A . . 109.5 ?
    O3 C16 H16B . . 109.5 ?
    H16A C16 H16B . . 109.5 ?
    O3 C16 H16C . . 109.5 ?
    H16A C16 H16C . . 109.5 ?
    H16B C16 H16C . . 109.5 ?
    C9 C8 C7 . . 118.3(2) ?
    C9 C8 H8 . . 120.9 ?
    C7 C8 H8 . . 120.9 ?
    O1 C9 C8 . . 116.3(2) ?
    O1 C9 C10 . . 121.2(2) ?
    C8 C9 C10 . . 122.5(2) ?
    C9 C10 C5 . . 117.4(2) ?
    C9 C10 C4 . . 117.6(2) ?
    C5 C10 C4 . . 125.0(2) ?
    O11 C11 C12 . . 104.7(2) ?
    O11 C11 C6 . . 113.3(2) ?
    C12 C11 C6 . . 112.4(2) ?
    O11 C11 H11 . . 108.7 ?
    C12 C11 H11 . . 108.7 ?
    C6 C11 H11 . . 108.7 ?
    C14 O11 C11 . . 111.7(3) ?
    O12 C12 C13 . . 59.20(19) ?
    O12 C12 C11 . . 111.1(3) ?
    C13 C12 C11 . . 108.8(3) ?
    O12 C12 H12 . . 120.8 ?
    C13 C12 H12 . . 120.8 ?
    C11 C12 H12 . . 120.8 ?
    C13 O12 C12 . . 60.65(19) ?
    O12 C13 C12 . . 60.14(19) ?
    O12 C13 C15 . . 116.6(3) ?
    C12 C13 C15 . . 126.9(4) ?
    O12 C13 C14 . . 109.0(3) ?
    C12 C13 C14 . . 105.6(3) ?
    C15 C13 C14 . . 122.2(3) ?
    O11 C14 O13 . . 109.8(2) ?
    O11 C14 C13 . . 107.6(3) ?
    O13 C14 C13 . . 107.3(3) ?
    O11 C14 H14 . . 110.7 ?
    O13 C14 H14 . . 110.7 ?
    C13 C14 H14 . . 110.7 ?
    C17 O13 C14 . . 117.4(3) ?
    C13 C15 H15A . . 109.5 ?
    C13 C15 H15B . . 109.5 ?
    H15A C15 H15B . . 109.5 ?
    C13 C15 H15C . . 109.5 ?
    H15A C15 H15C . . 109.5 ?
    H15B C15 H15C . . 109.5 ?
    O19B C17 O13 . . 117.1(4) ?
    O19A C17 O13 . . 121.5(4) ?
    O19B C17 C18 . . 124.5(4) ?
    O19A C17 C18 . . 120.7(4) ?
    O13 C17 C18 . . 114.4(3) ?
    C17 C18 H18A . . 109.5 ?
    C17 C18 H18B . . 109.5 ?
    H18A C18 H18B . . 109.5 ?
    C17 C18 H18C . . 109.5 ?
    H18A C18 H18C . . 109.5 ?
    H18B C18 H18C . . 109.5 ?
loop_
    _geom_hbond_atom_site_label_D
    _geom_hbond_atom_site_label_H
    _geom_hbond_atom_site_label_A
    _geom_hbond_site_symmetry_A
    _geom_hbond_distance_DH
    _geom_hbond_distance_HA
    _geom_hbond_distance_DA
    _geom_hbond_angle_DHA
    C4 H4 O19A 2 1.07(3) 2.463(17) 3.064(8) 114.4(7)
    C5 H5 O13 . 1.01(3) 2.58(3) 3.403(3) 138.7(6)
    C12 H12 O2 2_556 0.98 2.35 3.282(5) 158
    C16 H16B O2 1_655 0.96 2.54 3.419(4) 153
data_global
_journal_date_recd_electronic     2012-10-26
_journal_date_accepted     2012-11-20
_journal_name_full     'Acta Crystallographica, Section E'
_journal_year     2012
_journal_volume     68
_journal_issue     12
_journal_page_first     o3421
_journal_page_last     o3422
_journal_paper_category     QO
_journal_paper_doi     10.1107/S1600536812047617
_journal_coeditor_code     BX2427
_publ_contact_author_name     'Apinpus Rujiwatra'
_publ_contact_author_address
;
Department of Chemistry, Faculty of Science, Chiang Mai University,
Chiang Mai 50200, Thailand
;
_publ_contact_author_email     'apinpus@gmail.com'
_publ_contact_author_fax     '6653892277'
_publ_contact_author_phone     '6653941906'
_publ_section_title
;\
(1<i>R</i>,3<i>R</i>,4<i>R</i>,6<i>S</i>)-4-(7-Methoxy-2-oxo-2<i>H</i>-chromen-\
6-yl)-1-methyl-3,6-dioxabicyclo[3.1.0]hexan-2-yl acetate
;
loop_
    _publ_author_name
    _publ_author_footnote
    _publ_author_address
    'Phakhodee, Wong' .
;
 Natural Products Research Laboratory, School of Science, Mae Fah Luang,
 University, Tasud, Muang, Chiang Rai 57100, Thailand
;
    'Laphookhieo, Surat' .
;
 Natural Products Research Laboratory, School of Science, Mae Fah Luang,
 University, Tasud, Muang, Chiang Rai 57100, Thailand
;
    'Prior, Timothy John' .
;
 Department of Chemistry, University of Hull, Cottingham Road, Hull HU6 7RX
 England
;
    'Rujiwatra, Apinpus' .
;
 Department of Chemistry, Faculty of Science, Chiang Mai University,
 Chiang Mai 50200, Thailand
;
