# Supplementary material for: (1R,3R,4R,6S)-4-(7-Meth­oxy-2-oxo-2H-chromen-6-yl)-1-methyl-3,6-dioxa­bicyclo­[3.1.0]hexan-2-yl acetate
Source: Acta Crystallogr Sect E Struct Rep Online. 2012 Nov 24;68(Pt 12):o3421–2. doi: 10.1107/S1600536812047617 (PMC3589005; doi:10.1107/S1600536812047617)
Supplement: Supplementary file 2 [file e-68-o3421-Isup2.hkl]

#
# h,k,l, Fc-squared, Fo-squared, sigma(Fo-squared) and status flag
#
data_I
_shelx_title ' TIM12'
_shelx_refln_list_code          4
_shelx_F_calc_maximum       69.71
_exptl_crystal_F_000       347.96
_reflns_d_resolution_high  0.7506
 
loop_
 _symmetry_equiv_pos_as_xyz
 'x, y, z'
 '-x, y+1/2, -z'
 
_cell_length_a    10.4825
_cell_length_b     6.9213
_cell_length_c    11.0212
_cell_angle_alpha  90.000
_cell_angle_beta   95.970
_cell_angle_gamma  90.000
 
_shelx_F_squared_multiplier     1.000
 
loop_
 _refln_index_h
 _refln_index_k
 _refln_index_l
 _refln_F_squared_calc
 _refln_F_squared_meas
 _refln_F_squared_sigma
 _refln_observed_status
   2   0   0     1703.76     1731.66     35.57 o
   3   0   0      659.80      652.81     16.65 o
   4   0   0      226.89      216.79      4.05 o
   5   0   0       22.30       20.78      1.70 o
   6   0   0      334.37      350.82      6.51 o
   7   0   0       40.96       52.02      1.34 o
   8   0   0      136.02      131.96      4.22 o
   9   0   0       11.19        7.59      1.26 o
  10   0   0       32.38       29.83      1.13 o
  11   0   0       14.89       13.85      0.89 o
  12   0   0        2.09        3.85      0.94 o
  13   0   0       15.18       16.85      1.58 o
   1   1   0     2679.37     2488.63     54.46 o
   2   1   0     1096.48     1053.70     10.94 o
   3   1   0      539.42      518.72      5.93 o
   4   1   0      169.04      201.18      3.07 o
   5   1   0      847.40      881.65     21.98 o
   6   1   0      128.22      132.12      1.90 o
   7   1   0        5.00        5.76      0.26 o
   8   1   0       57.80       61.25      0.96 o
   9   1   0       31.28       28.93      0.78 o
  10   1   0       41.23       40.16      0.95 o
  11   1   0       11.12        9.69      0.78 o
  12   1   0        6.13        7.91      0.62 o
  13   1   0       15.10       18.11      1.17 o
   1   2   0     2180.75     2199.47     28.35 o
   2   2   0      881.42      882.96     25.49 o
   3   2   0      213.25      207.98      2.98 o
   4   2   0       37.59       50.60      0.72 o
   5   2   0       54.29       60.47      0.86 o
   6   2   0       45.83       52.09      0.89 o
   7   2   0       46.42       50.52      0.90 o
   8   2   0       38.71       33.86      0.84 o
   9   2   0       42.83       40.63      1.15 o
  10   2   0       30.56       30.24      0.80 o
  11   2   0        0.00        0.03      0.39 o
  12   2   0        0.95        0.40      0.84 o
  13   2   0       10.05       10.72      1.38 o
   1   3   0      153.45      124.18      1.52 o
   2   3   0       23.03       11.47      0.24 o
   3   3   0      117.41      103.70      1.34 o
   4   3   0      192.32      202.96      3.26 o
   5   3   0      159.16      162.59      2.04 o
   6   3   0       17.35       16.75      0.50 o
   7   3   0        3.03        2.56      0.32 o
   8   3   0       59.56       59.29      0.96 o
   9   3   0       34.11       33.31      0.72 o
  10   3   0       15.02       16.25      1.38 o
  11   3   0        0.19       -0.69      0.69 o
  12   3   0        3.37        4.25      1.09 o
  13   3   0       10.13       11.66      1.48 o
   0   4   0     2017.50     2112.96     37.98 o
   1   4   0      800.21      815.43      9.34 o
   2   4   0       28.21       36.37      0.69 o
   3   4   0       93.44       82.40      1.14 o
   4   4   0       12.52       12.26      0.38 o
   5   4   0        6.18        8.01      0.35 o
   6   4   0        6.93        7.98      0.38 o
   7   4   0       25.42       20.65      0.85 o
   8   4   0        3.65        2.17      0.83 o
   9   4   0       72.47       72.70      1.94 o
  10   4   0        3.52        3.31      0.89 o
  11   4   0        0.83        1.53      0.79 o
  12   4   0        2.10        2.47      0.99 o
   1   5   0       42.20       42.41      0.77 o
   2   5   0       27.01       25.13      0.63 o
   3   5   0       29.33       28.89      0.67 o
   4   5   0       18.69       18.62      0.50 o
   5   5   0       54.95       50.68      1.15 o
   6   5   0       18.17       18.16      0.72 o
   7   5   0        8.34        8.96      0.57 o
   8   5   0       49.00       50.22      1.26 o
   9   5   0        0.36        1.01      0.51 o
  10   5   0        0.95        1.04      0.79 o
  11   5   0        1.51        2.82      0.94 o
   0   6   0      694.39      706.97     13.04 o
   1   6   0       68.29       63.85      1.94 o
   2   6   0       19.16       17.33      0.50 o
   3   6   0       25.57       26.45      0.73 o
   4   6   0        2.93        1.20      0.30 o
   5   6   0        8.09        8.82      0.52 o
   6   6   0        1.54        1.96      0.38 o
   7   6   0        8.59        9.81      1.17 o
   8   6   0       20.64       20.94      1.05 o
   9   6   0        8.26        6.14      0.73 o
  10   6   0        1.70        1.98      0.89 o
   1   7   0       14.83       15.90      1.65 o
   2   7   0       16.88       21.58      1.85 o
   3   7   0        1.06        1.14      0.28 o
   4   7   0        1.03        0.74      0.37 o
   5   7   0        4.23        3.58      0.45 o
   6   7   0        0.13       -0.27      0.35 o
   7   7   0        5.02        7.12      0.72 o
   8   7   0        7.18        7.99      0.91 o
   9   7   0        2.52        3.71      0.86 o
   0   8   0      121.71      116.59      4.45 o
   1   8   0       17.22       13.89      1.11 o
   2   8   0        0.79        1.28      0.94 o
   3   8   0        1.55        2.67      1.04 o
   4   8   0        5.49        5.14      1.14 o
   5   8   0        3.04        2.17      1.04 o
   6   8   0        0.37        0.98      0.50 o
   1   9   0        7.13        9.39      1.48 o
   2   9   0        2.10        2.17      1.14 o
   3   9   0        1.85        2.96      1.09 o
 -13   0   1       21.83       23.96      1.78 o
 -12   0   1        5.14        5.63      0.99 o
 -11   0   1       58.21       58.16      1.71 o
 -10   0   1       57.55       65.68      1.81 o
  -9   0   1      492.28      480.99      8.99 o
  -8   0   1      175.86      177.62      4.27 o
  -7   0   1      149.19      156.09      4.64 o
  -6   0   1      121.66      116.42      2.39 o
  -5   0   1       47.74       37.03      0.94 o
  -4   0   1      394.76      424.43      7.66 o
  -3   0   1      229.60      212.94      3.17 o
  -2   0   1      538.43      564.47      7.07 o
  -1   0   1      109.32       97.87      2.72 o
   1   0   1     2891.52     2727.81     69.11 o
   2   0   1     1963.51     1806.51     32.24 o
   3   0   1      128.78      128.45      3.51 o
   4   0   1     1389.08     1427.83     36.21 o
   5   0   1      440.07      476.64     12.40 o
   6   0   1      175.14      164.36      4.69 o
   7   0   1       36.75       39.28      1.63 o
   8   0   1        2.07        0.54      0.33 o
   9   0   1       30.84       30.28      1.78 o
  10   0   1       10.81        9.71      0.73 o
  11   0   1       12.67       12.62      0.84 o
  12   0   1        0.66       -0.30      0.69 o
  13   0   1        0.06        0.79      0.84 o
 -13   1   1        5.64        5.93      0.79 o
 -12   1   1        3.51        4.26      0.52 o
 -11   1   1        5.43        4.42      0.42 o
 -10   1   1       20.74       19.89      0.69 o
  -9   1   1       25.98       26.19      1.53 o
  -8   1   1      199.84      191.79      2.73 o
  -7   1   1      116.84      115.27      1.37 o
  -6   1   1      724.36      749.74      7.88 o
  -5   1   1      257.17      251.29      2.73 o
  -4   1   1      198.42      189.72      2.07 o
  -3   1   1      520.40      519.02      4.46 o
  -2   1   1     2404.58     2266.06     18.24 o
  -1   1   1     1652.26     1628.76     13.83 o
   0   1   1     1584.48     1484.88     52.11 o
   1   1   1      520.53      539.97      6.85 o
   2   1   1      267.38      269.26      4.02 o
   3   1   1      406.93      422.79      6.28 o
   4   1   1      752.01      753.73     13.64 o
   5   1   1       79.86       90.08      1.94 o
   6   1   1      332.14      308.62      5.87 o
   7   1   1       32.07       31.22      0.79 o
   8   1   1       28.86       25.24      0.66 o
   9   1   1      101.30      101.21      1.66 o
  10   1   1       41.90       38.40      0.96 o
  11   1   1        0.30       -0.29      0.33 o
  12   1   1        3.74        5.29      0.55 o
  13   1   1       15.26       18.04      1.17 o
 -13   2   1        9.46       10.18      1.43 o
 -12   2   1        1.72        2.42      0.94 o
 -11   2   1        2.35        1.84      0.69 o
 -10   2   1        8.97        9.01      0.49 o
  -9   2   1      383.24      396.38      5.31 o
  -8   2   1      222.97      226.55      2.82 o
  -7   2   1      216.46      222.27      3.33 o
  -6   2   1      136.72      134.43      1.72 o
  -5   2   1        8.46       11.07      0.46 o
  -4   2   1      279.73      298.58      3.52 o
  -3   2   1      305.34      321.77      3.16 o
  -2   2   1      701.62      656.04      6.87 o
  -1   2   1       20.41       21.69      0.30 o
   0   2   1     4755.98     4835.65     50.19 o
   1   2   1      195.10      203.30      3.70 o
   2   2   1      104.08      118.62      1.62 o
   3   2   1      543.51      596.12      7.86 o
   4   2   1      289.03      270.69      5.06 o
   5   2   1      317.64      335.09      6.27 o
   6   2   1       55.52       57.71      1.11 o
   7   2   1       20.64       24.07      0.57 o
   8   2   1       17.39       17.51      0.49 o
   9   2   1       35.08       32.52      0.70 o
  10   2   1        3.26        2.36      0.34 o
  11   2   1        6.34        7.20      0.55 o
  12   2   1        3.30        4.20      0.99 o
  13   2   1        0.47        1.53      0.99 o
 -13   3   1        6.54        6.92      1.24 o
 -12   3   1       13.73       13.78      1.48 o
 -11   3   1        6.34        5.53      1.04 o
 -10   3   1        5.09        4.00      0.89 o
  -9   3   1       61.81       60.83      1.41 o
  -8   3   1      132.64      128.58      1.99 o
  -7   3   1       55.15       50.37      0.96 o
  -6   3   1      143.64      133.74      2.54 o
  -5   3   1       38.84       37.84      0.64 o
  -4   3   1       38.83       36.49      0.55 o
  -3   3   1      105.76       95.82      1.47 o
  -2   3   1      231.54      227.23      2.72 o
  -1   3   1      494.56      526.99      6.86 o
   0   3   1       30.51       38.18      0.54 o
   1   3   1      467.36      496.15      6.50 o
   2   3   1      154.70      172.80      2.70 o
   3   3   1      363.55      342.52      4.50 o
   4   3   1      211.51      227.32      4.01 o
   5   3   1      213.79      210.20      2.86 o
   6   3   1       23.07       19.51      0.49 o
   7   3   1        0.11       -0.19      0.21 o
   8   3   1       24.14       21.36      0.53 o
   9   3   1       15.34       16.88      0.53 o
  10   3   1       16.65       18.67      1.43 o
  11   3   1        3.81        2.82      0.89 o
  12   3   1       11.33       11.96      1.43 o
 -12   4   1        1.41        3.51      0.94 o
 -11   4   1        3.67        4.35      1.04 o
 -10   4   1        0.62        0.35      0.74 o
  -9   4   1      153.63      153.23      3.46 o
  -8   4   1      133.96      136.46      2.49 o
  -7   4   1       60.95       59.69      1.31 o
  -6   4   1        5.06        5.28      0.48 o
  -5   4   1       43.57       48.70      0.77 o
  -4   4   1        5.37        5.83      0.26 o
  -3   4   1       94.82       96.28      1.29 o
  -2   4   1      273.51      245.39      3.58 o
  -1   4   1       81.41       91.30      1.39 o
   0   4   1     1931.27     1954.66     25.54 o
   1   4   1       92.13      101.45      1.78 o
   2   4   1       16.77       16.09      0.54 o
   3   4   1       23.77       25.00      1.40 o
   4   4   1       36.85       37.87      0.69 o
   5   4   1       44.52       43.94      0.96 o
   6   4   1       51.43       48.56      0.94 o
   7   4   1        7.60        6.44      0.48 o
   8   4   1        9.47        9.27      0.57 o
   9   4   1       20.49       19.86      0.99 o
  10   4   1        7.00        6.62      0.99 o
  11   4   1        0.53       -0.44      0.74 o
  12   4   1        0.25       -0.30      0.84 o
 -11   5   1        1.61        2.91      0.89 o
 -10   5   1        6.22        6.52      1.04 o
  -9   5   1       10.93       16.25      1.06 o
  -8   5   1       12.81        9.79      0.63 o
  -7   5   1        1.67        1.25      0.38 o
  -6   5   1       17.59       14.78      0.64 o
  -5   5   1       13.12       12.57      0.58 o
  -4   5   1       30.81       31.58      0.61 o
  -3   5   1       18.70       19.54      0.55 o
  -2   5   1       44.36       44.43      0.84 o
  -1   5   1       36.09       36.66      0.60 o
   0   5   1       61.64       65.67      1.33 o
   1   5   1      116.02      115.24      1.73 o
   2   5   1        9.43        7.38      0.38 o
   3   5   1       72.41       71.91      1.13 o
   4   5   1       48.40       45.80      1.13 o
   5   5   1       66.21       66.83      1.40 o
   6   5   1       12.41       12.94      0.62 o
   7   5   1       28.33       24.84      0.86 o
   8   5   1        2.48        2.18      0.54 o
   9   5   1        4.85        3.65      0.63 o
  10   5   1        9.66       11.31      1.28 o
  11   5   1        0.33       -0.05      0.79 o
 -10   6   1        4.36        3.11      0.94 o
  -9   6   1       45.22       44.51      2.17 o
  -8   6   1       32.36       33.22      2.27 o
  -7   6   1        0.87        0.41      0.36 o
  -6   6   1        0.74        0.21      0.32 o
  -5   6   1        6.21        6.54      0.46 o
  -4   6   1        4.32        5.05      0.48 o
  -3   6   1        1.93        1.81      0.27 o
  -2   6   1        2.88        2.20      0.24 o
  -1   6   1       34.78       36.28      1.61 o
   0   6   1      246.43      252.69      4.16 o
   1   6   1       66.68       62.94      1.37 o
   2   6   1       14.60       15.50      0.54 o
   3   6   1        8.47        7.30      0.42 o
   4   6   1       22.77       20.55      0.69 o
   5   6   1       20.63       19.44      0.72 o
   6   6   1       18.11       17.53      0.74 o
   7   6   1        4.46        6.15      0.65 o
   8   6   1        5.86        5.05      0.68 o
   9   6   1        1.39        1.38      1.09 o
  10   6   1        1.78        1.73      0.89 o
  -9   7   1        0.47        0.25      0.69 o
  -8   7   1        6.09        7.24      0.75 o
  -7   7   1        1.23        1.40      0.57 o
  -6   7   1        3.99        3.46      0.50 o
  -5   7   1        3.56        3.51      0.42 o
  -4   7   1        0.80        0.35      0.30 o
  -3   7   1        7.46        6.95      0.63 o
  -2   7   1        0.56        1.38      0.59 o
  -1   7   1       13.64       11.80      1.06 o
   0   7   1       31.28       25.79      1.27 o
   1   7   1       13.71       13.19      1.43 o
   2   7   1        0.90        0.74      0.84 o
   3   7   1       10.74       11.72      0.55 o
   4   7   1       16.44       18.30      0.70 o
   5   7   1       23.47       26.02      0.88 o
   6   7   1        2.31        3.31      1.01 o
   7   7   1        1.37        0.51      0.48 o
   8   7   1        1.39        1.80      0.59 o
  -6   8   1        0.49       -0.03      0.46 o
  -5   8   1        1.23        0.40      0.94 o
  -4   8   1        0.03       -0.84      0.84 o
  -3   8   1        0.28        1.58      0.99 o
  -2   8   1        0.06       -0.45      0.61 o
  -1   8   1       16.99       16.15      1.68 o
   0   8   1       58.08       51.63      2.77 o
   1   8   1       18.19       15.07      1.63 o
   2   8   1        0.93        0.44      0.84 o
   3   8   1        0.58        0.30      0.89 o
   4   8   1        1.58        1.83      1.04 o
   5   8   1       12.78       15.39      2.27 o
   6   8   1        1.00        1.24      0.52 o
  -1   9   1        4.48        3.61      1.24 o
   0   9   1        5.14        5.43      1.24 o
   1   9   1        2.58        1.98      1.04 o
   2   9   1        0.96        1.28      0.99 o
 -13   0   2        1.32        1.38      0.94 o
 -12   0   2        0.73        1.93      0.79 o
 -11   0   2       10.14        8.32      0.73 o
 -10   0   2       23.56       23.45      1.08 o
  -9   0   2      889.24      902.31     21.32 o
  -8   0   2      309.31      295.93      5.69 o
  -7   0   2       15.95       23.01      0.84 o
  -6   0   2       70.22       65.79      1.54 o
  -5   0   2       72.59       61.94      1.14 o
  -4   0   2        4.61        4.53      0.25 o
  -3   0   2      125.62      154.28      4.05 o
  -2   0   2     4859.33     4452.95    112.74 o
  -1   0   2     1659.30     1535.68     27.46 o
   0   0   2     2019.59     1850.65     32.98 o
   1   0   2      109.54      110.61      2.10 o
   2   0   2      429.20      409.05     10.52 o
   3   0   2        9.38       11.71      0.64 o
   4   0   2      161.00      192.32      5.24 o
   5   0   2        2.45        3.51      0.49 o
   6   0   2       25.38       22.92      1.19 o
   7   0   2        0.98        2.72      0.54 o
   8   0   2       17.30       13.78      1.09 o
   9   0   2       28.77       31.52      1.73 o
  10   0   2        1.74        2.30      0.59 o
  11   0   2        1.01        0.99      0.45 o
  12   0   2        0.18        1.73      0.89 o
  13   0   2        4.49        6.27      1.24 o
 -13   1   2        5.99        8.03      0.89 o
 -12   1   2       38.59       39.16      1.63 o
 -11   1   2       25.88       28.61      1.00 o
 -10   1   2       12.47       10.64      0.64 o
  -9   1   2      211.81      211.41      3.03 o
  -8   1   2       35.03       37.29      0.84 o
  -7   1   2      118.09      115.76      1.74 o
  -6   1   2       86.19       84.40      1.54 o
  -5   1   2      103.86      107.49      1.39 o
  -4   1   2      249.28      243.04      2.42 o
  -3   1   2      219.70      206.29      2.05 o
  -2   1   2      647.87      626.16      9.21 o
  -1   1   2     2756.63     2714.22     39.72 o
   0   1   2      629.61      590.15      8.64 o
   1   1   2     2078.36     2127.72     31.07 o
   2   1   2      105.21      110.21      1.75 o
   3   1   2      241.62      216.86      5.76 o
   4   1   2      615.36      694.72     12.63 o
   5   1   2     1767.73     2007.07     35.96 o
   6   1   2       60.08       63.36      2.17 o
   7   1   2       36.94       43.92      1.26 o
   8   1   2       69.67       72.28      1.85 o
   9   1   2       11.98        8.93      0.55 o
  10   1   2       68.22       65.22      1.28 o
  11   1   2        5.83        6.89      0.75 o
  12   1   2        0.96        0.72      0.74 o
  13   1   2        0.15       -0.43      0.61 o
 -13   2   2       10.81       12.65      1.48 o
 -12   2   2        2.24        1.48      0.89 o
 -11   2   2        0.49        0.27      0.49 o
 -10   2   2       10.00        9.82      0.61 o
  -9   2   2      406.07      411.26      6.44 o
  -8   2   2      566.47      576.88     11.32 o
  -7   2   2      103.09       98.07      1.82 o
  -6   2   2       50.76       44.55      0.82 o
  -5   2   2       45.75       48.77      0.66 o
  -4   2   2      105.32       87.24      0.96 o
  -3   2   2      196.53      216.53      2.42 o
  -2   2   2      353.84      334.01      3.87 o
  -1   2   2      541.65      496.95      6.36 o
   0   2   2     1596.72     1535.90     22.44 o
   1   2   2      263.00      296.78      4.40 o
   2   2   2      511.08      467.96      6.91 o
   3   2   2      255.48      283.37      4.29 o
   4   2   2      203.89      182.70      3.53 o
   5   2   2       30.43       30.21      0.99 o
   6   2   2       18.60       17.80      1.04 o
   7   2   2       19.20       18.78      0.82 o
   8   2   2       26.06       23.73      1.30 o
   9   2   2       17.44       17.88      0.71 o
  10   2   2        0.70        0.52      0.28 o
  11   2   2        6.67        6.33      0.70 o
  12   2   2        4.34        5.19      1.09 o
  13   2   2        4.85        3.85      1.14 o
 -13   3   2        9.49       10.08      1.38 o
 -12   3   2        7.05        7.02      1.19 o
 -11   3   2        1.94        2.22      0.84 o
 -10   3   2       26.53       27.96      1.83 o
  -9   3   2      102.58      108.33      2.10 o
  -8   3   2       61.48       62.29      1.28 o
  -7   3   2      110.71      102.26      1.62 o
  -6   3   2       19.56       17.05      0.52 o
  -5   3   2       43.74       38.69      0.58 o
  -4   3   2      128.54      136.21      1.44 o
  -3   3   2       37.81       42.86      0.61 o
  -2   3   2       38.78       53.08      0.69 o
  -1   3   2      558.45      611.63      7.82 o
   0   3   2      251.64      261.27      3.42 o
   1   3   2       56.49       50.04      0.90 o
   2   3   2      253.46      226.38      3.02 o
   3   3   2       86.54       84.19      1.25 o
   4   3   2      440.55      453.51      5.97 o
   5   3   2      419.91      485.09      7.45 o
   6   3   2        4.05        4.50      0.36 o
   7   3   2       10.77       10.09      0.53 o
   8   3   2        8.08        9.56      0.81 o
   9   3   2       54.73       54.49      0.97 o
  10   3   2       14.38       11.21      1.19 o
  11   3   2        5.34        5.38      0.99 o
  12   3   2        0.62        1.28      0.94 o
 -12   4   2        1.16       -0.54      0.84 o
 -11   4   2        4.98        4.59      1.04 o
 -10   4   2       30.76       30.63      1.78 o
  -9   4   2      136.87      142.48      4.64 o
  -8   4   2      229.86      253.30      4.21 o
  -7   4   2        2.47        2.20      0.60 o
  -6   4   2       24.70       20.31      0.69 o
  -5   4   2       38.20       41.72      0.73 o
  -4   4   2       20.54       19.61      0.38 o
  -3   4   2       55.63       53.87      0.80 o
  -2   4   2        8.49       10.26      0.45 o
  -1   4   2       56.24       56.99      1.34 o
   0   4   2      564.03      596.64      6.86 o
   1   4   2       42.63       52.56      0.81 o
   2   4   2       74.67       67.58      1.58 o
   3   4   2        0.39        0.29      0.11 o
   4   4   2       63.69       60.43      1.00 o
   5   4   2        6.22        7.41      0.41 o
   6   4   2       27.79       20.92      0.58 o
   7   4   2        6.00        5.80      0.59 o
   8   4   2        5.87        5.42      0.50 o
   9   4   2        2.16        2.75      0.54 o
  10   4   2        0.00       -0.54      0.74 o
  11   4   2        2.68        3.36      0.99 o
  12   4   2        2.80        2.42      1.04 o
 -11   5   2        0.60        0.30      0.79 o
 -10   5   2       13.18       12.55      1.28 o
  -9   5   2       24.15       25.20      1.63 o
  -8   5   2       20.86       18.65      0.82 o
  -7   5   2        5.27        3.79      0.45 o
  -6   5   2        4.65        6.51      0.47 o
  -5   5   2        1.52        0.95      0.28 o
  -4   5   2       69.87       81.13      1.38 o
  -3   5   2       18.04       17.06      0.54 o
  -2   5   2       25.14       26.74      0.75 o
  -1   5   2       78.89       74.10      1.31 o
   0   5   2       45.53       46.25      0.86 o
   1   5   2       20.95       20.29      0.50 o
   2   5   2       48.22       44.99      0.74 o
   3   5   2       10.60       10.50      0.43 o
   4   5   2      100.32       93.99      2.19 o
   5   5   2      101.18      101.57      2.40 o
   6   5   2       13.88       14.54      0.89 o
   7   5   2       11.79       10.65      0.62 o
   8   5   2        1.99        2.82      0.56 o
   9   5   2       20.17       24.26      1.15 o
  10   5   2       12.23       10.57      1.28 o
  11   5   2        2.02        1.38      0.89 o
 -10   6   2        3.36        4.25      0.99 o
  -9   6   2       87.32       94.31      3.46 o
  -8   6   2       60.84       64.87      2.57 o
  -7   6   2        4.91        5.31      0.51 o
  -6   6   2        3.43        3.62      0.43 o
  -5   6   2        2.69        1.73      0.32 o
  -4   6   2       12.44       14.62      0.84 o
  -3   6   2       16.00       18.92      0.77 o
  -2   6   2       17.61       17.25      0.71 o
  -1   6   2       29.03       24.11      0.58 o
   0   6   2       78.97       76.82      3.06 o
   1   6   2       22.99       25.12      1.36 o
   2   6   2        3.05        3.50      0.57 o
   3   6   2        3.71        4.49      0.47 o
   4   6   2        6.92        6.42      0.46 o
   5   6   2        1.19        0.84      0.36 o
   6   6   2        3.31        3.54      0.44 o
   7   6   2        0.52        0.27      0.46 o
   8   6   2        1.68        0.81      0.82 o
   9   6   2        0.03        0.07      0.64 o
  10   6   2        2.10        4.79      1.04 o
  -9   7   2        5.55        5.78      1.04 o
  -8   7   2        2.70        3.26      0.79 o
  -7   7   2        3.37        3.61      0.79 o
  -6   7   2        0.29       -0.49      0.49 o
  -5   7   2        7.73        7.90      0.79 o
  -4   7   2       13.89       14.19      0.80 o
  -3   7   2        3.46        3.74      0.74 o
  -2   7   2        3.06        2.56      0.64 o
  -1   7   2        5.74        5.88      1.04 o
   0   7   2       16.03       17.44      1.63 o
   1   7   2       12.96       12.45      1.38 o
   2   7   2        5.71        6.67      0.45 o
   3   7   2        1.46        1.17      0.29 o
   4   7   2       11.11        9.08      0.53 o
   5   7   2       29.29       27.83      1.79 o
   6   7   2        7.63        8.97      0.74 o
   7   7   2        2.78        2.43      0.59 o
   8   7   2        0.77        0.53      0.56 o
  -6   8   2        1.50        1.53      0.59 o
  -5   8   2        1.34        1.68      0.54 o
  -4   8   2        6.37        3.90      1.14 o
  -3   8   2        2.74        2.47      1.04 o
  -2   8   2        1.29        1.14      0.89 o
  -1   8   2        9.77       10.03      1.38 o
   0   8   2       11.57       11.16      1.53 o
   1   8   2        0.11       -0.84      0.84 o
   2   8   2        0.77        0.49      0.94 o
   3   8   2        1.93        2.52      0.99 o
   4   8   2        3.82        5.68      1.24 o
   5   8   2        0.71        1.24      0.48 o
   6   8   2        2.42        2.75      0.62 o
  -2   9   2        0.00       -0.59      0.99 o
  -1   9   2        3.43        2.12      1.04 o
   0   9   2        2.18        1.14      1.09 o
   1   9   2        0.40       -0.20      0.89 o
   2   9   2        0.55        1.38      1.09 o
 -13   0   3        1.95        1.09      0.89 o
 -12   0   3        2.93        2.17      0.94 o
 -11   0   3        8.05        8.15      1.14 o
 -10   0   3       13.21       14.67      1.28 o
  -9   0   3      249.65      257.78      7.41 o
  -8   0   3      187.25      176.76      5.29 o
  -7   0   3      130.93      149.61      3.07 o
  -6   0   3       12.77       11.25      0.59 o
  -5   0   3      282.86      278.60      5.22 o
  -4   0   3      129.97      134.44      2.64 o
  -3   0   3      435.45      422.64     10.97 o
  -2   0   3      508.53      490.07     12.60 o
  -1   0   3      103.45      124.40      3.36 o
   0   0   3      135.90      137.24      3.71 o
   1   0   3       22.95       20.60      0.79 o
   2   0   3       33.06       27.76      1.04 o
   3   0   3      200.28      190.74      5.19 o
   4   0   3      488.46      506.82     13.19 o
   5   0   3        1.24        1.38      0.40 o
   6   0   3        0.38       -0.15      0.40 o
   7   0   3        1.32        0.99      0.54 o
   8   0   3      113.03       98.11      3.31 o
   9   0   3       13.52       11.51      1.09 o
  10   0   3        0.47        0.99      0.69 o
  11   0   3        0.99        1.05      0.50 o
  12   0   3        0.51       -0.59      0.79 o
  13   0   3        9.30       10.03      1.38 o
 -13   1   3        1.83        2.60      0.70 o
 -12   1   3        6.71        6.37      1.65 o
 -11   1   3        5.25        4.30      0.65 o
 -10   1   3       21.18       20.63      0.97 o
  -9   1   3      148.07      151.79      2.72 o
  -8   1   3       40.48       41.40      1.04 o
  -7   1   3       23.62       23.44      0.61 o
  -6   1   3       65.84       56.52      0.98 o
  -5   1   3      217.50      262.36      2.86 o
  -4   1   3     1539.64     1526.09     17.21 o
  -3   1   3       53.29       60.20      1.06 o
  -2   1   3      699.98      693.25     12.51 o
  -1   1   3      235.98      183.25      3.44 o
   0   1   3     2499.82     2442.90     35.72 o
   1   1   3      735.74      775.03     13.96 o
   2   1   3       12.73        7.88      0.62 o
   3   1   3       56.12       54.54      1.24 o
   4   1   3      419.08      428.77      7.93 o
   5   1   3      284.34      319.03      6.04 o
   6   1   3       43.17       41.86      1.26 o
   7   1   3        3.62        3.63      0.47 o
   8   1   3       20.21       21.70      0.99 o
   9   1   3      148.99      125.05      2.86 o
  10   1   3       40.17       33.96      1.70 o
  11   1   3        2.76        3.09      0.46 o
  12   1   3        2.20        2.74      1.53 o
  13   1   3        2.86        2.87      0.73 o
 -13   2   3        1.88        0.15      0.89 o
 -12   2   3        1.52        0.44      0.89 o
 -11   2   3       14.15       13.88      0.96 o
 -10   2   3        4.29        4.83      0.49 o
  -9   2   3      371.02      380.32      6.00 o
  -8   2   3       81.62       74.71      2.72 o
  -7   2   3      328.87      329.49      5.68 o
  -6   2   3       33.70       38.26      0.60 o
  -5   2   3        4.67        2.22      0.16 o
  -4   2   3       43.03       46.03      0.80 o
  -3   2   3      375.75      367.71      4.29 o
  -2   2   3      111.99      105.83      2.15 o
  -1   2   3      309.53      315.00      4.72 o
   0   2   3       76.68       64.26      1.33 o
   1   2   3      181.40      206.35      3.15 o
   2   2   3     1075.13     1065.15     15.61 o
   3   2   3       30.04       31.90      0.86 o
   4   2   3       36.41       35.59      0.96 o
   5   2   3       26.15       25.81      0.87 o
   6   2   3       19.95       20.49      0.82 o
   7   2   3       31.33       30.70      2.87 o
   8   2   3       83.22       79.40      2.04 o
   9   2   3       31.87       28.42      1.17 o
  10   2   3        7.72        8.18      0.56 o
  11   2   3        4.26        4.23      0.68 o
  12   2   3        0.05       -0.25      0.84 o
 -13   3   3        1.22        0.05      0.99 o
 -12   3   3        2.07        4.20      1.14 o
 -11   3   3       20.28       16.45      1.53 o
 -10   3   3        5.75        4.69      0.94 o
  -9   3   3       22.62       22.48      0.88 o
  -8   3   3       56.64       54.30      1.56 o
  -7   3   3        7.51        6.02      0.44 o
  -6   3   3        3.99        4.60      0.24 o
  -5   3   3      126.28      136.67      1.74 o
  -4   3   3      216.24      216.62      2.64 o
  -3   3   3       21.93       26.91      0.48 o
  -2   3   3       35.06       31.83      0.61 o
  -1   3   3      396.98      398.46      4.62 o
   0   3   3      285.75      295.52      3.47 o
   1   3   3       79.06       67.08      1.14 o
   2   3   3       28.04       29.42      1.17 o
   3   3   3        7.42        6.38      0.29 o
   4   3   3      103.91      110.00      2.29 o
   5   3   3      267.80      286.05      5.47 o
   6   3   3        8.33        6.23      0.52 o
   7   3   3        0.16       -0.34      0.34 o
   8   3   3        4.47        5.34      0.59 o
   9   3   3       65.23       62.32      1.80 o
  10   3   3       55.04       47.15      4.50 o
  11   3   3        7.45        7.21      1.14 o
  12   3   3        3.73        2.87      0.99 o
 -12   4   3        3.20        2.82      0.99 o
 -11   4   3       12.72        9.88      1.33 o
 -10   4   3        0.58        0.05      0.79 o
  -9   4   3      250.07      243.70      7.21 o
  -8   4   3       17.37       14.04      0.87 o
  -7   4   3       27.31       31.98      1.70 o
  -6   4   3        0.56        0.52      0.21 o
  -5   4   3       33.06       34.43      0.61 o
  -4   4   3        9.66        6.77      0.52 o
  -3   4   3       77.86       85.54      1.51 o
  -2   4   3        2.28        2.77      0.21 o
  -1   4   3        6.05        6.00      0.22 o
   0   4   3       43.47       44.25      0.59 o
   1   4   3       63.41       47.62      1.80 o
   2   4   3       21.35       18.27      0.42 o
   3   4   3        6.18        4.83      0.24 o
   4   4   3      108.83      115.27      2.20 o
   5   4   3       40.14       41.18      0.97 o
   6   4   3        5.46        4.52      0.55 o
   7   4   3        1.37        2.00      0.57 o
   8   4   3       13.25       12.85      0.84 o
   9   4   3       24.11       25.37      1.15 o
  10   4   3        6.34        6.42      0.72 o
  11   4   3        1.54        2.07      0.89 o
 -11   5   3        5.78        6.62      1.14 o
 -10   5   3        0.58       -0.79      0.79 o
  -9   5   3       27.67       28.75      1.78 o
  -8   5   3       21.06       20.45      1.48 o
  -7   5   3        0.93        1.74      0.47 o
  -6   5   3        9.82       12.77      0.62 o
  -5   5   3        5.03        3.95      0.74 o
  -4   5   3       58.81       56.04      1.09 o
  -3   5   3       26.17       23.81      0.90 o
  -2   5   3        3.32        1.92      0.54 o
  -1   5   3       22.99       20.16      0.76 o
   0   5   3       41.07       42.61      0.72 o
   1   5   3       56.80       62.32      0.99 o
   2   5   3        6.21        6.41      0.36 o
   3   5   3       16.70       15.26      1.01 o
   4   5   3       65.21       65.98      1.73 o
   5   5   3      113.68      113.28      2.64 o
   6   5   3        3.98        4.19      0.57 o
   7   5   3        2.84        2.19      0.53 o
   8   5   3        1.65        1.56      0.51 o
   9   5   3       26.04       26.49      1.73 o
  10   5   3       13.18       12.84      1.33 o
  11   5   3        2.56        4.69      1.04 o
 -10   6   3        1.88        1.19      0.84 o
  -9   6   3       53.10       51.68      2.47 o
  -8   6   3       13.17       12.40      1.28 o
  -7   6   3        1.61        1.24      0.64 o
  -6   6   3        1.90        3.04      0.89 o
  -5   6   3        2.05        2.77      0.48 o
  -4   6   3        3.07        3.24      0.49 o
  -3   6   3       13.43        9.95      0.69 o
  -2   6   3        4.15        5.10      0.44 o
  -1   6   3        4.60        4.34      0.40 o
   0   6   3       10.45       12.72      1.26 o
   1   6   3       57.43       60.13      1.88 o
   2   6   3        8.31        7.01      0.35 o
   3   6   3       13.44       14.24      0.53 o
   4   6   3       28.17       26.56      1.04 o
   5   6   3        3.68        4.11      0.55 o
   6   6   3        1.97        1.40      0.51 o
   7   6   3        0.91       -0.14      0.46 o
   8   6   3        4.64        4.05      0.66 o
   9   6   3        2.37        1.87      0.94 o
  -8   7   3        5.29        6.32      0.99 o
  -7   7   3        6.26        8.89      0.99 o
  -6   7   3        0.18        1.33      0.59 o
  -5   7   3        3.39        2.61      0.94 o
  -4   7   3       29.96       28.31      1.10 o
  -3   7   3        0.45       -0.10      0.82 o
  -2   7   3        1.14        0.77      0.32 o
  -1   7   3        6.58        7.76      1.19 o
   0   7   3        5.48        5.38      1.09 o
   1   7   3       18.55       22.68      1.83 o
   2   7   3        2.59        2.43      0.47 o
   3   7   3        4.08        3.37      0.48 o
   4   7   3       20.37       22.14      0.80 o
   5   7   3        7.53        6.82      0.52 o
   6   7   3        2.43        3.80      0.60 o
   7   7   3        0.28        0.61      0.57 o
   8   7   3        4.29        4.32      0.69 o
  -6   8   3        2.09        2.52      0.69 o
  -5   8   3        0.83        0.38      0.44 o
  -4   8   3        3.89        4.55      1.19 o
  -3   8   3        4.15        5.63      1.14 o
  -2   8   3        1.21       -0.05      0.79 o
  -1   8   3        1.07        1.33      0.99 o
   0   8   3        4.35        3.75      1.14 o
   1   8   3        5.94        5.58      1.24 o
   2   8   3        1.33        2.03      1.04 o
   3   8   3        1.94        1.83      1.04 o
   4   8   3        4.49        4.20      1.24 o
   5   8   3        0.82        1.36      0.52 o
   6   8   3        0.66        0.41      0.53 o
  -1   9   3        0.35        0.30      1.09 o
   0   9   3        0.30        0.10      0.94 o
 -13   0   4        0.10       -0.89      0.89 o
 -12   0   4       24.31       27.57      1.83 o
 -11   0   4       13.51       14.33      1.38 o
 -10   0   4        1.61        2.57      0.79 o
  -9   0   4       62.07       61.11      2.57 o
  -8   0   4        0.61        0.15      0.59 o
  -7   0   4       39.04       31.62      1.03 o
  -6   0   4      209.80      239.24      4.61 o
  -5   0   4        1.80        1.72      0.30 o
  -4   0   4      218.52      247.31      5.66 o
  -3   0   4       13.93       11.41      0.69 o
  -2   0   4      299.57      267.71      7.11 o
  -1   0   4       20.17       18.48      0.79 o
   0   0   4       90.18       99.30      2.87 o
   1   0   4        0.11        0.25      0.30 o
   2   0   4       30.38       21.84      0.99 o
   3   0   4        6.82        9.19      0.69 o
   4   0   4      174.12      177.60      4.99 o
   5   0   4      190.77      187.33      5.29 o
   6   0   4        0.02        0.30      0.49 o
   7   0   4       84.01       83.29      2.87 o
   8   0   4        8.29       11.76      1.14 o
   9   0   4       49.85       43.67      2.12 o
  10   0   4        4.46        5.83      0.94 o
  11   0   4        2.52        1.73      0.89 o
  12   0   4        0.34        0.44      0.84 o
 -13   1   4        0.60       -0.61      0.61 o
 -12   1   4        7.07        8.66      0.86 o
 -11   1   4       17.84       20.46      1.38 o
 -10   1   4        0.35        0.41      0.47 o
  -9   1   4       11.01       10.81      0.80 o
  -8   1   4      261.40      268.46      5.38 o
  -7   1   4       23.93       28.27      0.87 o
  -6   1   4        2.37        2.20      0.15 o
  -5   1   4       56.87       61.56      0.90 o
  -4   1   4     1107.98     1255.23     18.27 o
  -3   1   4      134.64      142.73      2.83 o
  -2   1   4      412.97      427.02      7.84 o
  -1   1   4      153.51      148.32      2.86 o
   0   1   4      557.82      657.93     11.91 o
   1   1   4     1838.57     2019.04     36.09 o
   2   1   4      204.35      221.62      4.23 o
   3   1   4       32.80       24.03      1.06 o
   4   1   4       60.26       66.55      1.57 o
   5   1   4       45.41       47.28      1.26 o
   6   1   4       22.92       23.98      0.91 o
   7   1   4       87.78       86.97      2.10 o
   8   1   4       44.77       45.15      1.43 o
   9   1   4       24.07       18.04      1.01 o
  10   1   4       21.01       17.30      1.01 o
  11   1   4        3.40        3.76      0.68 o
  12   1   4        1.08        1.61      0.74 o
 -13   2   4        0.36       -0.89      0.89 o
 -12   2   4       10.17       15.17      1.48 o
 -11   2   4        1.37        0.98      0.51 o
 -10   2   4       12.63       14.11      0.91 o
  -9   2   4       52.49       55.36      1.68 o
  -8   2   4       17.87       18.99      1.49 o
  -7   2   4        5.93        6.01      0.37 o
  -6   2   4       53.92       56.51      0.87 o
  -5   2   4       33.17       37.56      0.68 o
  -4   2   4       55.36       66.84      1.08 o
  -3   2   4      342.48      354.38      5.34 o
  -2   2   4      206.94      191.79      3.67 o
  -1   2   4       35.50       41.77      0.81 o
   0   2   4      106.48      112.44      3.16 o
   1   2   4      114.95      120.99      2.41 o
   2   2   4      198.22      184.32      3.55 o
   3   2   4       25.43       27.16      0.80 o
   4   2   4      104.98      112.50      2.36 o
   5   2   4        5.34        4.31      0.40 o
   6   2   4       81.65       82.35      1.97 o
   7   2   4       83.80       81.39      2.04 o
   8   2   4       16.05       15.91      2.35 o
   9   2   4       36.80       32.04      1.22 o
  10   2   4        3.18        4.59      0.65 o
  11   2   4        4.22        4.66      0.70 o
  12   2   4        3.31        2.12      0.94 o
 -12   3   4       16.58       19.81      1.78 o
 -11   3   4       10.42       12.30      1.33 o
 -10   3   4       10.42       12.75      1.28 o
  -9   3   4       62.77       65.64      2.54 o
  -8   3   4       64.84       69.80      1.65 o
  -7   3   4       27.87       33.16      0.76 o
  -6   3   4       53.60       52.34      0.94 o
  -5   3   4      168.19      166.53      2.10 o
  -4   3   4      405.57      437.16      5.75 o
  -3   3   4       48.42       52.34      0.80 o
  -2   3   4       97.67       88.65      1.34 o
  -1   3   4      254.45      273.28      3.58 o
   0   3   4      838.97      905.67     15.02 o
   1   3   4      788.11      848.98     12.50 o
   2   3   4       58.19       67.92      1.23 o
   3   3   4        8.01        9.23      0.51 o
   4   3   4       83.07       83.81      1.89 o
   5   3   4       81.41       85.36      1.95 o
   6   3   4        6.02        5.56      0.52 o
   7   3   4       40.68       33.03      1.17 o
   8   3   4        8.58        8.59      0.70 o
   9   3   4       11.90       10.23      1.14 o
  10   3   4       17.09       18.92      1.48 o
  11   3   4        1.53        3.11      0.99 o
  12   3   4        2.60        3.66      1.04 o
 -12   4   4        2.30        3.11      1.14 o
 -11   4   4        2.21        4.15      0.99 o
 -10   4   4        2.21        4.00      0.94 o
  -9   4   4       25.09       23.32      1.73 o
  -8   4   4        4.65        4.79      0.94 o
  -7   4   4       12.41       13.69      0.75 o
  -6   4   4        4.97        3.77      0.33 o
  -5   4   4       15.51       13.80      0.45 o
  -4   4   4       25.61       22.75      0.58 o
  -3   4   4       35.43       38.11      0.74 o
  -2   4   4       54.05       64.94      0.94 o
  -1   4   4        6.51        7.20      0.27 o
   0   4   4       10.22       10.78      0.40 o
   1   4   4       27.35       24.94      0.56 o
   2   4   4        4.40        3.76      0.36 o
   3   4   4       40.55       40.68      0.93 o
   4   4   4        0.16        0.38      0.25 o
   5   4   4       31.81       37.43      0.98 o
   6   4   4       29.95       27.27      1.12 o
   7   4   4        9.32        7.75      0.72 o
   8   4   4        0.67        0.29      0.47 o
   9   4   4       17.03       17.39      1.85 o
  10   4   4        1.81        2.20      0.59 o
  11   4   4        2.07        2.42      0.99 o
 -11   5   4        1.52        0.54      0.89 o
 -10   5   4        0.49        1.04      0.74 o
  -9   5   4       10.61       11.41      1.24 o
  -8   5   4        9.78        9.39      1.14 o
  -7   5   4        9.03        7.70      0.84 o
  -6   5   4       12.35       13.78      1.48 o
  -5   5   4      132.10      130.87      2.93 o
  -4   5   4      126.41      144.51      3.15 o
  -3   5   4       13.05       12.64      0.70 o
  -2   5   4        8.42        7.33      0.64 o
  -1   5   4       10.49        9.82      0.47 o
   0   5   4      164.01      173.23      2.70 o
   1   5   4       45.37       48.06      0.85 o
   2   5   4       40.63       39.46      0.75 o
   3   5   4       21.11       24.20      2.20 o
   4   5   4       27.07       29.64      1.09 o
   5   5   4        1.35        0.89      0.57 o
   6   5   4        0.09       -0.41      0.41 o
   7   5   4        1.95        1.92      0.53 o
   8   5   4        1.13        0.77      0.53 o
   9   5   4        4.98        4.87      0.70 o
  10   5   4        6.71        7.44      0.80 o
 -10   6   4        0.00       -0.79      0.79 o
  -9   6   4       25.69       31.32      1.88 o
  -8   6   4        1.11       -0.10      0.79 o
  -7   6   4        5.00        6.24      0.66 o
  -6   6   4        1.79        2.44      0.50 o
  -5   6   4        0.22        0.05      0.40 o
  -4   6   4        2.64        2.17      0.48 o
  -3   6   4       14.47       12.07      0.72 o
  -2   6   4        3.31        2.73      0.43 o
  -1   6   4        3.86        3.32      0.40 o
   0   6   4       11.45       12.64      0.65 o
   1   6   4       16.84       17.68      0.84 o
   2   6   4        4.00        3.93      0.32 o
   3   6   4       33.67       34.54      0.87 o
   4   6   4        2.48        1.77      0.46 o
   5   6   4        5.39        5.86      0.64 o
   6   6   4        1.90        1.07      0.55 o
   7   6   4        1.99        1.12      0.57 o
   8   6   4        1.67        0.72      0.57 o
   9   6   4        8.15        8.92      0.86 o
  -8   7   4        2.76        0.89      0.84 o
  -7   7   4        0.13       -0.25      0.64 o
  -6   7   4        1.91        1.28      0.52 o
  -5   7   4       11.58       12.91      0.85 o
  -4   7   4       24.55       32.93      1.46 o
  -3   7   4       16.71       19.59      1.58 o
  -2   7   4        2.85        2.98      1.46 o
  -1   7   4        9.12       10.52      1.46 o
   0   7   4       13.00       13.04      1.48 o
   1   7   4       16.54       18.82      1.63 o
   2   7   4        5.85        7.45      1.01 o
   3   7   4        3.87        3.67      0.52 o
   4   7   4        1.12        0.93      0.47 o
   5   7   4        0.11       -0.68      1.19 o
   6   7   4        1.02        1.13      0.57 o
   7   7   4        0.23        0.12      0.56 o
  -6   8   4        0.73       -0.19      0.51 o
  -5   8   4        1.28        1.06      0.57 o
  -4   8   4        0.49       -0.84      0.84 o
  -3   8   4        2.61        2.42      1.04 o
  -2   8   4        0.48       -0.35      0.84 o
  -1   8   4        0.40        0.89      0.99 o
   0   8   4        0.69       -0.20      0.94 o
   1   8   4        3.68        3.80      1.14 o
   2   8   4        0.57        0.15      0.99 o
   3   8   4        1.02       -0.25      0.89 o
   4   8   4        1.19        0.40      0.94 o
   5   8   4        2.07        0.88      0.55 o
 -13   0   5        0.16        0.94      0.99 o
 -12   0   5        3.63        5.29      1.04 o
 -11   0   5        0.85        1.48      0.79 o
 -10   0   5        6.15        6.62      0.99 o
  -9   0   5      154.43      153.35      4.84 o
  -8   0   5        7.07        6.27      0.89 o
  -7   0   5       13.87       12.20      0.99 o
  -6   0   5       43.07       49.61      1.29 o
  -5   0   5      200.32      180.40      3.56 o
  -4   0   5      289.29      295.28      7.95 o
  -3   0   5       26.38       23.91      1.14 o
  -2   0   5       27.25       30.73      1.28 o
  -1   0   5       52.32       50.59      1.73 o
   0   0   5      315.80      327.09      8.65 o
   1   0   5      898.59      938.95     24.01 o
   2   0   5        1.68        1.38      0.40 o
   3   0   5      288.40      307.48      8.25 o
   4   0   5       45.87       55.97      2.03 o
   5   0   5       31.84       29.79      1.43 o
   6   0   5      138.12      143.91      4.35 o
   7   0   5       33.23       30.19      1.63 o
   8   0   5       12.22        9.04      0.99 o
   9   0   5       25.18       22.03      1.63 o
  10   0   5        1.76        4.79      0.89 o
  11   0   5        0.31        0.20      0.79 o
  12   0   5        8.42        7.86      1.24 o
 -13   1   5       12.59       15.23      1.36 o
 -12   1   5        7.95       11.86      0.96 o
 -11   1   5        3.23        3.72      0.66 o
 -10   1   5        2.40        2.37      0.54 o
  -9   1   5       39.64       36.18      1.53 o
  -8   1   5       99.12       85.25      2.11 o
  -7   1   5        1.79        1.98      0.35 o
  -6   1   5        6.57        5.16      0.25 o
  -5   1   5      151.67      163.48      2.98 o
  -4   1   5      701.84      747.08     11.02 o
  -3   1   5      254.66      253.69      4.86 o
  -2   1   5      373.54      417.40      7.74 o
  -1   1   5      163.37      167.90      2.68 o
   0   1   5      231.66      220.13      4.23 o
   1   1   5      765.55      800.47     14.53 o
   2   1   5       34.08       34.29      1.24 o
   3   1   5      178.18      159.05      3.20 o
   4   1   5      366.51      397.18     16.72 o
   5   1   5       23.12       29.09      1.00 o
   6   1   5       28.69       29.80      1.19 o
   7   1   5       90.51       87.66      2.17 o
   8   1   5       25.06       20.27      1.03 o
   9   1   5        5.57        4.53      0.63 o
  10   1   5        0.07        0.38      0.47 o
  11   1   5        1.97        1.90      0.63 o
  12   1   5        6.32        8.13      0.91 o
 -13   2   5        1.51        0.89      0.99 o
 -12   2   5       12.31       14.08      1.53 o
 -11   2   5        0.93        1.47      0.58 o
 -10   2   5        1.13        0.04      0.49 o
  -9   2   5      120.91      123.12      3.16 o
  -8   2   5        6.39        4.52      0.77 o
  -7   2   5       38.33       37.57      0.78 o
  -6   2   5       11.42       13.70      0.62 o
  -5   2   5        7.86        6.34      0.50 o
  -4   2   5       85.52       84.85      1.55 o
  -3   2   5      209.04      227.41      4.38 o
  -2   2   5       57.71       56.04      1.33 o
  -1   2   5       50.76       63.86      1.19 o
   0   2   5      212.16      222.46      6.03 o
   1   2   5      419.78      458.86      8.47 o
   2   2   5        8.29        9.38      0.57 o
   3   2   5       41.58       46.00      1.38 o
   4   2   5       36.72       33.11      1.01 o
   5   2   5      130.87      132.60      2.83 o
   6   2   5       27.58       21.10      1.05 o
   7   2   5       30.68       27.89      1.21 o
   8   2   5       10.74        7.19      0.68 o
   9   2   5       11.53       10.50      0.79 o
  10   2   5        3.21        3.81      0.74 o
  11   2   5        1.31        0.79      0.84 o
  12   2   5        3.31        0.40      0.94 o
 -12   3   5        2.91        1.78      1.04 o
 -11   3   5        3.57        3.85      0.99 o
 -10   3   5        1.24        1.53      0.84 o
  -9   3   5       46.65       41.40      2.12 o
  -8   3   5       24.80       22.57      1.55 o
  -7   3   5        2.71        2.06      0.27 o
  -6   3   5       14.20       18.02      0.54 o
  -5   3   5       32.47       37.14      0.92 o
  -4   3   5      499.63      550.62      7.21 o
  -3   3   5       87.99      104.13      1.58 o
  -2   3   5       62.49       63.94      1.68 o
  -1   3   5       52.75       57.51      1.09 o
   0   3   5       18.31       15.26      0.79 o
   1   3   5      522.03      517.86      9.50 o
   2   3   5        1.35        1.61      0.31 o
   3   3   5      116.39      120.04      2.51 o
   4   3   5       20.82       22.21      0.85 o
   5   3   5       52.92       50.07      1.38 o
   6   3   5        7.94        7.97      0.86 o
   7   3   5       32.80       27.25      1.15 o
   8   3   5       15.41       14.10      0.84 o
   9   3   5        5.13        4.20      0.94 o
  10   3   5        1.08        0.64      0.74 o
  11   3   5        2.09        2.72      0.99 o
 -12   4   5        7.81        6.97      1.28 o
 -11   4   5        2.63        2.42      0.94 o
 -10   4   5        0.30       -0.10      0.74 o
  -9   4   5       23.59       24.80      1.68 o
  -8   4   5        2.42        0.94      0.79 o
  -7   4   5       20.63       18.09      2.17 o
  -6   4   5       84.29       78.59      1.53 o
  -5   4   5       44.67       51.33      1.14 o
  -4   4   5       72.88       71.29      1.40 o
  -3   4   5        6.76        7.65      0.36 o
  -2   4   5        6.14        7.22      0.33 o
  -1   4   5        9.56        7.29      0.33 o
   0   4   5      201.34      213.64      2.97 o
   1   4   5      141.76      143.77      2.90 o
   2   4   5       41.77       39.14      1.05 o
   3   4   5       30.12       33.44      0.98 o
   4   4   5       19.01       20.44      0.84 o
   5   4   5      109.75      116.49      3.71 o
   6   4   5       13.16       12.45      1.14 o
   7   4   5        4.12        3.26      0.84 o
   8   4   5        2.86        3.11      0.79 o
   9   4   5        2.89        2.97      0.61 o
  10   4   5        1.22        1.67      0.96 o
  11   4   5        0.54       -0.49      0.79 o
 -11   5   5        0.00        0.69      0.84 o
 -10   5   5        0.43        1.24      0.84 o
  -9   5   5        3.30        2.91      0.84 o
  -8   5   5        4.60        4.45      0.89 o
  -7   5   5        1.93        1.64      0.54 o
  -6   5   5        0.23        0.11      0.40 o
  -5   5   5       13.20       14.32      0.86 o
  -4   5   5       73.98       74.11      1.91 o
  -3   5   5       63.00       59.54      1.61 o
  -2   5   5        0.43       -0.11      0.24 o
  -1   5   5        4.93        4.53      0.64 o
   0   5   5       12.53       10.89      0.44 o
   1   5   5      184.55      184.82      2.61 o
   2   5   5       23.76       23.43      0.59 o
   3   5   5       10.72        9.33      0.69 o
   4   5   5        0.02        0.11      0.44 o
   5   5   5        4.82        5.61      0.64 o
   6   5   5        3.27        3.57      0.67 o
   7   5   5        2.95        4.10      0.64 o
   8   5   5        5.46        5.50      0.70 o
   9   5   5        5.20        5.43      0.75 o
  10   5   5        0.81        1.63      0.65 o
  -9   6   5        1.82        1.28      0.84 o
  -8   6   5       10.21       11.66      1.28 o
  -7   6   5        1.08        0.97      0.51 o
  -6   6   5        2.36        3.16      0.57 o
  -5   6   5       10.07        9.88      0.74 o
  -4   6   5       29.54       25.32      1.04 o
  -3   6   5       10.89       10.98      0.73 o
  -2   6   5        0.67       -0.33      0.33 o
  -1   6   5        1.45        1.21      0.39 o
   0   6   5       42.64       45.80      1.34 o
   1   6   5       35.43       39.17      1.32 o
   2   6   5       17.18       19.59      0.68 o
   3   6   5        4.00        3.25      0.35 o
   4   6   5        1.94        1.45      0.48 o
   5   6   5       31.19       31.95      1.36 o
   6   6   5       32.11       30.29      1.29 o
   7   6   5        2.68        3.49      1.21 o
   8   6   5        0.44        0.75      0.59 o
  -8   7   5        0.77        0.25      0.74 o
  -7   7   5        1.21        1.34      0.64 o
  -6   7   5        0.01        0.36      0.51 o
  -5   7   5       10.86        9.97      0.77 o
  -4   7   5        5.32        3.80      0.55 o
  -3   7   5        8.84        6.17      0.62 o
  -2   7   5        1.93        1.91      1.14 o
  -1   7   5        0.84        0.93      0.36 o
   0   7   5       13.75       12.22      0.69 o
   1   7   5       18.01       19.04      0.82 o
   2   7   5        5.46        5.58      0.45 o
   3   7   5        0.61        0.22      0.43 o
   4   7   5        1.55        0.96      0.86 o
   5   7   5        1.45        1.32      0.37 o
   6   7   5        2.84        3.08      0.65 o
   7   7   5        0.05       -0.04      0.67 o
  -5   8   5        1.97        2.62      0.55 o
  -4   8   5        2.62        2.91      1.09 o
  -3   8   5        2.12        2.77      1.09 o
  -2   8   5        0.02        0.30      0.94 o
  -1   8   5        2.84        2.32      0.99 o
   0   8   5        5.01        5.58      1.28 o
   1   8   5        7.35        7.02      1.38 o
   2   8   5        0.77        1.53      1.04 o
   3   8   5        0.11       -0.84      0.84 o
   4   8   5        0.31        0.58      0.77 o
 -13   0   6       18.48       18.03      1.73 o
 -12   0   6        9.14        8.94      1.24 o
 -11   0   6        0.11        1.19      0.74 o
 -10   0   6       16.90       14.72      1.38 o
  -9   0   6        0.59        0.64      0.69 o
  -8   0   6       42.93       36.95      1.93 o
  -7   0   6        3.17        3.51      0.64 o
  -6   0   6       24.04       26.18      1.33 o
  -5   0   6        0.42        0.64      0.40 o
  -4   0   6       32.78       34.53      1.48 o
  -3   0   6      234.58      260.99      7.11 o
  -2   0   6        0.80        0.10      0.35 o
  -1   0   6       31.67       28.90      1.24 o
   1   0   6        1.38        3.36      0.49 o
   2   0   6        8.00       10.92      0.84 o
   3   0   6       87.85       95.15      3.01 o
   4   0   6      262.30      260.99      7.21 o
   5   0   6      819.34      799.48     20.80 o
   6   0   6      491.36      472.29     12.70 o
   7   0   6       33.95       36.76      1.98 o
   8   0   6        2.53        1.93      0.74 o
   9   0   6        2.49        2.12      0.74 o
  10   0   6        0.28        0.79      0.74 o
  11   0   6        2.09        2.17      0.94 o
  12   0   6        0.11        0.49      0.89 o
 -13   1   6       22.36       31.38      2.89 o
 -12   1   6        9.53       11.02      0.98 o
 -11   1   6        0.65        0.78      0.86 o
 -10   1   6       17.22       17.46      1.85 o
  -9   1   6       12.44       11.25      0.80 o
  -8   1   6       31.62       26.55      1.13 o
  -7   1   6       16.07       16.01      0.56 o
  -6   1   6        9.76        9.32      0.48 o
  -5   1   6       17.04       19.36      0.65 o
  -4   1   6       56.19       57.71      1.47 o
  -3   1   6       19.69       15.83      0.71 o
  -2   1   6       91.54      100.71      2.18 o
  -1   1   6       32.05       35.31      0.83 o
   0   1   6       56.47       60.96      1.47 o
   1   1   6      634.64      735.61     13.45 o
   2   1   6       36.30       35.65      1.07 o
   3   1   6       65.07       72.50      1.73 o
   4   1   6        1.86        1.33      0.37 o
   5   1   6        1.84        2.40      0.44 o
   6   1   6       38.25       43.27      1.40 o
   7   1   6        9.37        9.80      0.75 o
   8   1   6        1.15        0.67      0.47 o
   9   1   6        7.92        7.71      0.73 o
  10   1   6       18.15       21.20      1.65 o
  11   1   6        0.44        0.42      0.61 o
 -12   2   6        5.52        7.11      1.24 o
 -11   2   6        3.89        3.95      0.68 o
 -10   2   6       33.65       34.26      1.36 o
  -9   2   6        5.67        4.40      0.86 o
  -8   2   6       61.07       55.16      2.67 o
  -7   2   6        3.63        4.62      0.52 o
  -6   2   6        3.99        3.80      0.29 o
  -5   2   6       84.69       89.63      2.06 o
  -4   2   6       28.28       38.89      1.07 o
  -3   2   6      302.35      311.10      6.79 o
  -2   2   6       74.23       75.60      1.73 o
  -1   2   6        9.23        5.82      0.38 o
   0   2   6       73.85       99.25      3.01 o
   1   2   6       10.14       18.05      0.70 o
   2   2   6       63.41       64.15      1.55 o
   3   2   6       25.30       26.59      1.28 o
   4   2   6        8.01        7.81      0.77 o
   5   2   6      761.91      773.35     14.25 o
   6   2   6      350.40      367.66      7.14 o
   7   2   6       37.87       37.45      1.31 o
   8   2   6        1.18        0.50      0.47 o
   9   2   6        2.98        3.78      0.67 o
  10   2   6        0.08        0.22      0.82 o
  11   2   6        3.76        5.14      1.19 o
 -12   3   6       17.30       21.84      1.93 o
 -11   3   6        1.99        1.28      0.84 o
 -10   3   6        1.30        1.33      0.79 o
  -9   3   6        2.67        4.15      0.94 o
  -8   3   6       52.06       52.73      1.59 o
  -7   3   6       15.96       15.34      0.55 o
  -6   3   6       72.79       73.51      1.57 o
  -5   3   6       13.82       11.60      0.54 o
  -4   3   6        0.32        0.10      0.26 o
  -3   3   6        0.77        0.62      0.27 o
  -2   3   6       32.70       33.10      0.96 o
  -1   3   6       11.59       11.34      0.66 o
   0   3   6      143.47      133.66      2.76 o
   1   3   6       52.94       54.78      1.38 o
   2   3   6       25.40       21.27      0.84 o
   3   3   6       58.69       53.70      1.58 o
   4   3   6        3.42        3.76      0.45 o
   5   3   6       20.83       19.29      0.94 o
   6   3   6       51.04       49.01      2.00 o
   7   3   6        8.82        8.03      0.71 o
   8   3   6        0.54        0.20      0.74 o
   9   3   6        5.91        4.30      0.99 o
  10   3   6        5.53        5.68      1.09 o
  11   3   6        0.32       -0.89      0.89 o
 -11   4   6        1.03        0.20      0.89 o
 -10   4   6       11.23        8.30      1.19 o
  -9   4   6        4.90        5.48      1.04 o
  -8   4   6       57.96       51.03      2.32 o
  -7   4   6        6.26        8.72      0.84 o
  -6   4   6       26.20       28.53      1.10 o
  -5   4   6       85.50       87.69      2.15 o
  -4   4   6        8.80        7.03      0.49 o
  -3   4   6        1.21        0.87      0.28 o
  -2   4   6        1.00        0.94      0.23 o
  -1   4   6        3.86        4.75      0.36 o
   0   4   6       29.70       26.23      0.76 o
   1   4   6       23.13       21.50      1.68 o
   2   4   6       10.54       11.02      1.01 o
   3   4   6       20.82       24.73      0.91 o
   4   4   6       12.83        9.98      0.94 o
   5   4   6      358.88      362.91      9.98 o
   6   4   6      129.80      124.64      4.10 o
   7   4   6       16.37       19.42      1.53 o
   8   4   6        0.64        0.30      0.69 o
   9   4   6        3.60        4.30      0.99 o
  10   4   6        0.23        0.89      0.63 o
 -10   5   6        1.19        1.88      0.89 o
  -9   5   6       10.06       10.57      1.24 o
  -8   5   6       18.85       19.12      1.48 o
  -7   5   6       22.83       22.39      1.63 o
  -6   5   6        8.93        9.67      0.75 o
  -5   5   6       12.25       12.69      1.21 o
  -4   5   6       13.42       10.35      0.74 o
  -3   5   6        5.05        5.86      0.59 o
  -2   5   6        2.56        1.09      0.74 o
  -1   5   6       15.86       16.55      0.64 o
   0   5   6       27.32       28.92      0.68 o
   1   5   6       65.21       72.34      1.23 o
   2   5   6       12.93       14.79      0.77 o
   3   5   6        1.49        0.86      0.44 o
   4   5   6       14.42       14.46      0.91 o
   5   5   6        4.39        5.15      0.66 o
   6   5   6        5.84        6.37      1.09 o
   7   5   6        2.80        3.50      1.38 o
   8   5   6        1.89        1.97      1.21 o
   9   5   6        0.93       -0.34      0.58 o
  -9   6   6        3.74        4.64      1.04 o
  -8   6   6        9.14       11.07      1.24 o
  -7   6   6       10.19       13.14      0.96 o
  -6   6   6        6.81        6.43      0.70 o
  -5   6   6        2.43        2.02      0.52 o
  -4   6   6        4.42        2.63      1.16 o
  -3   6   6        3.93        3.15      0.91 o
  -2   6   6        2.18        2.44      0.46 o
  -1   6   6        0.37        0.57      0.62 o
   0   6   6        8.47       11.22      0.74 o
   1   6   6        5.40        3.75      0.40 o
   2   6   6        3.16        2.61      0.37 o
   3   6   6        2.29        2.61      0.38 o
   4   6   6       13.82       15.23      0.92 o
   5   6   6       76.85       83.27      2.29 o
   6   6   6       37.08       40.33      1.50 o
   7   6   6        1.14        1.60      1.48 o
   8   6   6        1.05        1.11      0.60 o
  -7   7   6        1.91        2.94      0.64 o
  -6   7   6        1.24        1.35      0.62 o
  -5   7   6        4.79        4.87      0.66 o
  -4   7   6        5.93        7.03      1.36 o
  -3   7   6        3.18        2.70      0.55 o
  -2   7   6        1.13        0.63      0.42 o
  -1   7   6        0.33        0.46      0.40 o
   0   7   6        1.73        1.95      0.52 o
   1   7   6       11.26       11.18      0.76 o
   2   7   6        0.87        0.46      0.32 o
   3   7   6        0.25        0.53      0.71 o
   4   7   6        6.45        8.59      0.60 o
   5   7   6        0.18        0.15      0.55 o
   6   7   6        3.05        2.47      0.70 o
  -4   8   6        1.80        2.77      0.58 o
  -3   8   6        1.29        0.30      0.99 o
  -2   8   6        1.88        2.47      1.09 o
  -1   8   6        0.01       -0.35      0.84 o
   0   8   6        7.01        6.27      1.33 o
   1   8   6        3.01        2.07      1.09 o
   2   8   6        0.43        0.49      0.94 o
   3   8   6        0.04       -0.05      1.04 o
 -12   0   7        3.71        3.75      0.99 o
 -11   0   7        0.85        0.35      0.84 o
 -10   0   7        0.63        1.93      0.79 o
  -9   0   7       38.28       31.82      1.88 o
  -8   0   7      142.35      127.16      4.15 o
  -7   0   7        2.65        3.46      0.79 o
  -6   0   7        6.13        5.63      0.74 o
  -5   0   7        3.08        1.83      0.54 o
  -4   0   7      101.19       94.85      3.06 o
  -3   0   7      328.15      327.69      8.89 o
  -2   0   7       56.01       48.02      1.88 o
  -1   0   7       77.82       69.86      2.37 o
   0   0   7        6.18        8.65      0.74 o
   1   0   7        4.15        4.30      0.59 o
   2   0   7      147.72      181.16      5.19 o
   3   0   7        2.65        4.20      0.64 o
   4   0   7        8.16        8.20      0.84 o
   5   0   7      501.13      479.55     12.89 o
   6   0   7        5.63        4.35      0.84 o
   7   0   7       28.87       28.65      1.73 o
   8   0   7        1.88        3.80      0.89 o
   9   0   7        2.00        3.36      0.89 o
  10   0   7        1.46        2.67      0.94 o
  11   0   7        0.22        1.38      0.94 o
 -12   1   7        8.98       10.77      1.78 o
 -11   1   7        5.93        7.31      0.82 o
 -10   1   7       18.83       18.00      1.31 o
  -9   1   7       33.15       33.91      1.31 o
  -8   1   7       73.98       66.13      1.89 o
  -7   1   7        1.49       -0.12      0.42 o
  -6   1   7       19.73       17.63      0.86 o
  -5   1   7       29.52       32.78      1.12 o
  -4   1   7      287.40      293.88      7.36 o
  -3   1   7       28.44       28.35      0.96 o
  -2   1   7        5.11        3.90      0.44 o
  -1   1   7       49.10       44.75      1.01 o
   0   1   7       46.22       46.29      1.27 o
   1   1   7       31.41       37.62      1.12 o
   2   1   7       78.19       92.66      2.13 o
   3   1   7      109.55      108.87      4.00 o
   4   1   7       46.86       47.17      2.45 o
   5   1   7       15.94       14.24      3.51 o
   6   1   7        8.51        7.73      0.73 o
   7   1   7       58.95       65.61      1.92 o
   8   1   7        3.67        4.58      1.46 o
   9   1   7        3.01        3.07      0.59 o
  10   1   7       13.47       14.62      1.05 o
  11   1   7        3.48        5.52      1.01 o
 -12   2   7        8.68        8.35      1.33 o
 -11   2   7        0.41        0.54      0.89 o
 -10   2   7        1.19        1.48      0.82 o
  -9   2   7        8.20        5.45      0.94 o
  -8   2   7      113.56       96.22      2.39 o
  -7   2   7       18.96       20.53      1.25 o
  -6   2   7       16.02       16.22      1.21 o
  -5   2   7       49.43       52.18      1.46 o
  -4   2   7      131.93      134.24      2.88 o
  -3   2   7      185.49      181.06      6.47 o
  -2   2   7       82.87       86.03      2.37 o
  -1   2   7       50.70       46.39      1.04 o
   0   2   7       38.43       39.66      1.15 o
   1   2   7       48.13       51.52      1.38 o
   2   2   7        2.64        2.72      0.42 o
   3   2   7        6.28        5.88      0.52 o
   4   2   7        1.27        1.58      0.40 o
   5   2   7      256.63      262.44      5.27 o
   6   2   7       84.92       80.81      2.13 o
   7   2   7       31.10       32.12      1.48 o
   8   2   7        1.15        1.88      0.56 o
   9   2   7        1.27        2.01      0.59 o
  10   2   7        1.58        1.98      0.94 o
  11   2   7        0.97        3.06      1.14 o
 -12   3   7        0.38        1.19      1.04 o
 -11   3   7       23.93       19.76      1.78 o
 -10   3   7        0.99        1.19      0.89 o
  -9   3   7       20.85       20.75      1.58 o
  -8   3   7        3.90        0.35      0.69 o
  -7   3   7        5.50        3.23      0.48 o
  -6   3   7       18.33       15.76      0.67 o
  -5   3   7       15.51       15.61      0.65 o
  -4   3   7       47.56       46.65      1.33 o
  -3   3   7       13.81       19.53      0.85 o
  -2   3   7       33.77       25.49      0.91 o
  -1   3   7      102.86      105.94      2.32 o
   0   3   7       41.73       36.60      1.12 o
   1   3   7       58.88       64.87      1.62 o
   2   3   7       39.09       36.74      1.15 o
   3   3   7        5.17        5.74      0.52 o
   4   3   7       11.10        8.16      0.61 o
   5   3   7       76.37       77.68      2.01 o
   6   3   7       23.80       27.00      1.20 o
   7   3   7        4.82        5.63      0.94 o
   8   3   7        0.73        0.49      0.74 o
   9   3   7        0.86        0.94      0.89 o
  10   3   7       10.73       13.19      1.48 o
 -11   4   7        1.13        2.42      1.04 o
 -10   4   7        2.13        3.61      0.99 o
  -9   4   7        3.56        1.19      0.79 o
  -8   4   7       20.61       17.78      1.38 o
  -7   4   7       36.76       41.97      2.17 o
  -6   4   7        3.59        2.70      0.52 o
  -5   4   7        4.90        3.01      0.54 o
  -4   4   7       91.82       83.23      2.77 o
  -3   4   7       48.01       43.66      1.06 o
  -2   4   7       50.32       48.26      1.33 o
  -1   4   7       64.36       65.13      1.62 o
   0   4   7       71.02       78.60      1.52 o
   1   4   7        0.86        1.03      0.38 o
   2   4   7        5.07        4.72      0.49 o
   3   4   7        8.53        8.20      0.89 o
   4   4   7        8.40        5.73      0.84 o
   5   4   7      106.45      103.05      3.51 o
   6   4   7       67.98       69.90      2.77 o
   7   4   7        5.32        4.79      0.89 o
   8   4   7        0.01       -0.10      0.69 o
   9   4   7        1.16        0.35      0.89 o
 -10   5   7        1.03        1.73      0.89 o
  -9   5   7       10.23       10.82      1.28 o
  -8   5   7        9.87       12.50      1.33 o
  -7   5   7        9.17        9.41      0.79 o
  -6   5   7        3.33        3.27      0.62 o
  -5   5   7        0.42        0.62      0.46 o
  -4   5   7        2.08        2.18      1.46 o
  -3   5   7       32.18       29.05      1.16 o
  -2   5   7       21.96       24.26      1.02 o
  -1   5   7       81.28       83.67      2.12 o
   0   5   7        8.40        9.15      0.44 o
   1   5   7        7.00        8.48      0.51 o
   2   5   7        1.37        1.94      0.36 o
   3   5   7        1.90        1.93      0.64 o
   4   5   7       11.55       12.84      1.09 o
   5   5   7       25.10       24.95      1.53 o
   6   5   7        4.02        3.21      0.89 o
   7   5   7        5.45        7.13      0.79 o
   8   5   7        2.01        1.11      0.74 o
  -8   6   7        6.05        4.89      1.04 o
  -7   6   7        3.99        4.00      0.94 o
  -6   6   7        2.65        2.10      0.58 o
  -5   6   7        1.37        0.56      0.50 o
  -4   6   7       13.46       16.44      0.94 o
  -3   6   7       35.96       42.12      4.13 o
  -2   6   7       21.36       19.79      1.80 o
  -1   6   7        8.57       10.71      0.77 o
   0   6   7       13.64       10.66      0.76 o
   1   6   7        1.50        1.38      0.36 o
   2   6   7        0.24        0.71      0.94 o
   3   6   7        1.24        1.41      0.38 o
   4   6   7        3.92        5.27      0.69 o
   5   6   7       68.97       68.32      2.06 o
   6   6   7       16.98       15.92      1.80 o
   7   6   7        1.65        1.24      0.63 o
  -6   7   7        0.93        0.75      0.82 o
  -5   7   7        3.97        4.75      0.66 o
  -4   7   7        2.92        1.84      0.58 o
  -3   7   7        9.19       10.40      0.81 o
  -2   7   7        1.47        2.27      0.55 o
  -1   7   7        3.67        3.08      0.69 o
   0   7   7        1.41        1.03      0.48 o
   1   7   7        0.24        0.03      0.40 o
   2   7   7        0.89       -0.05      0.47 o
   3   7   7        0.04       -0.35      0.35 o
   4   7   7        7.80        8.79      0.60 o
   5   7   7        5.12        3.96      0.51 o
  -2   8   7        0.75        1.58      1.04 o
  -1   8   7        0.35        0.84      0.99 o
   0   8   7        1.63        2.87      1.19 o
   1   8   7        1.56        1.63      1.09 o
 -12   0   8        1.31        0.99      0.99 o
 -11   0   8        9.06        9.78      1.33 o
 -10   0   8       35.18       36.71      2.07 o
  -9   0   8        0.77        1.68      0.79 o
  -8   0   8       56.63       45.45      2.12 o
  -7   0   8       19.20       13.83      1.24 o
  -6   0   8       36.55       39.57      1.88 o
  -5   0   8      116.14      119.60      3.85 o
  -4   0   8      233.22      231.11      6.62 o
  -3   0   8      441.21      451.69     12.10 o
  -2   0   8       33.48       29.35      1.48 o
  -1   0   8       58.40       49.75      1.98 o
   0   0   8       61.23       59.63      2.22 o
   1   0   8       83.50       84.48      2.87 o
   2   0   8        1.00        1.38      0.59 o
   3   0   8        3.25        1.48      0.54 o
   4   0   8       63.31       71.24      2.72 o
   5   0   8      256.76      257.98      7.46 o
   6   0   8      158.95      162.93      5.14 o
   7   0   8        0.31       -0.15      0.64 o
   8   0   8        0.19        0.05      0.69 o
   9   0   8        0.12       -0.44      0.79 o
  10   0   8        0.28        1.24      0.94 o
 -12   1   8        0.06       -0.47      0.82 o
 -11   1   8        3.88        4.20      0.77 o
 -10   1   8        6.35        6.89      0.75 o
  -9   1   8        0.33        0.38      0.47 o
  -8   1   8       15.26       14.86      0.93 o
  -7   1   8        1.14        0.75      0.47 o
  -6   1   8       36.32       36.08      1.75 o
  -5   1   8       21.02       20.57      0.94 o
  -4   1   8       13.50       15.82      1.06 o
  -3   1   8       92.68       99.39      2.34 o
  -2   1   8       30.29       29.23      1.05 o
  -1   1   8       68.65       64.59      1.64 o
   0   1   8       71.70       67.13      2.10 o
   1   1   8       15.06       12.08      0.84 o
   2   1   8        6.78        5.44      0.54 o
   3   1   8       17.80       23.90      1.00 o
   4   1   8       76.76       75.82      2.42 o
   5   1   8      294.97      305.85      6.11 o
   6   1   8        8.39        7.84      0.73 o
   7   1   8        4.37        4.00      0.63 o
   8   1   8        1.19        1.09      0.54 o
   9   1   8        5.27        5.78      0.77 o
  10   1   8       18.43       27.71      1.47 o
 -12   2   8        8.54        5.73      1.33 o
 -11   2   8        6.88        6.22      1.19 o
 -10   2   8       12.65       12.36      0.93 o
  -9   2   8        4.52        3.92      0.65 o
  -8   2   8       18.17       17.11      1.38 o
  -7   2   8        7.24        5.76      0.49 o
  -6   2   8        1.05        1.21      0.45 o
  -5   2   8       52.55       55.50      1.61 o
  -4   2   8      443.69      423.49      8.07 o
  -3   2   8      386.47      387.43      7.42 o
  -2   2   8        6.70        7.16      0.61 o
  -1   2   8       15.71       15.26      0.79 o
   0   2   8       14.69       10.71      0.66 o
   1   2   8       51.66       42.42      1.29 o
   2   2   8       18.53       22.06      0.98 o
   3   2   8        5.64        5.93      0.58 o
   4   2   8        2.21        2.93      0.52 o
   5   2   8      198.39      194.84      4.12 o
   6   2   8       50.92       54.08      1.67 o
   7   2   8        3.14        3.09      0.61 o
   8   2   8        1.31        1.08      0.52 o
   9   2   8        1.30        1.67      0.60 o
  10   2   8        1.11        1.04      0.89 o
 -11   3   8        8.24        9.14      1.38 o
 -10   3   8        8.27        7.90      1.24 o
  -9   3   8        6.30        6.72      1.09 o
  -8   3   8       28.75       35.03      1.93 o
  -7   3   8       22.29       15.85      1.02 o
  -6   3   8        0.16       -0.31      0.31 o
  -5   3   8       40.02       36.21      1.24 o
  -4   3   8       98.59      108.19      2.50 o
  -3   3   8       45.48       48.66      1.43 o
  -2   3   8        7.91        7.27      0.61 o
  -1   3   8        5.91        5.11      0.51 o
   0   3   8        8.19        9.18      0.63 o
   1   3   8        7.19       10.13      0.94 o
   2   3   8       12.85       11.78      1.61 o
   3   3   8        6.78        6.25      0.59 o
   4   3   8      113.94      109.50      2.69 o
   5   3   8       33.53       32.91      1.29 o
   6   3   8       11.31       10.21      0.80 o
   7   3   8        5.04        5.78      0.99 o
   8   3   8        2.35        1.83      0.89 o
   9   3   8        4.86        8.20      1.28 o
 -10   4   8        6.98        7.71      1.28 o
  -9   4   8        3.81        3.95      0.94 o
  -8   4   8       21.31       26.58      1.78 o
  -7   4   8        4.02        3.61      0.89 o
  -6   4   8        4.61        4.79      0.72 o
  -5   4   8        0.39        0.72      0.47 o
  -4   4   8      123.05      126.54      3.46 o
  -3   4   8      176.39      193.11      5.73 o
  -2   4   8       20.82       23.47      1.43 o
  -1   4   8       30.42       28.74      1.03 o
   0   4   8        0.98        1.82      0.34 o
   1   4   8        4.61        6.20      0.56 o
   2   4   8        3.36        3.26      0.69 o
   3   4   8        9.13        8.15      0.94 o
   4   4   8        6.69        7.21      0.89 o
   5   4   8       76.39       81.42      3.06 o
   6   4   8       16.90       18.77      1.48 o
   7   4   8        1.49        2.27      0.84 o
   8   4   8        0.79        1.09      0.79 o
   9   4   8        2.22        1.14      0.94 o
  -9   5   8        0.13       -0.10      0.79 o
  -8   5   8        8.71        9.88      1.24 o
  -7   5   8        0.36        1.24      0.74 o
  -6   5   8        3.17        4.27      0.63 o
  -5   5   8        7.20       10.09      0.80 o
  -4   5   8       19.46       22.21      1.26 o
  -3   5   8       21.29       19.20      1.21 o
  -2   5   8       32.86       34.42      1.29 o
  -1   5   8        2.90        3.44      1.09 o
   0   5   8        1.84        1.01      0.36 o
   1   5   8        0.15        0.08      0.37 o
   2   5   8        0.50        0.78      0.79 o
   3   5   8        0.75        0.84      0.64 o
   4   5   8       26.35       26.97      1.58 o
   5   5   8       31.09       32.56      1.78 o
   6   5   8        3.62        4.40      0.94 o
   7   5   8        0.30        1.09      0.79 o
   8   5   8        1.11        0.83      0.64 o
  -8   6   8       21.68       20.75      1.68 o
  -7   6   8        1.27        1.33      0.79 o
  -6   6   8        1.12        0.05      0.53 o
  -5   6   8        5.76        6.67      0.86 o
  -4   6   8       32.91       32.21      1.75 o
  -3   6   8       60.80       57.97      1.79 o
  -2   6   8        7.11        4.18      0.82 o
  -1   6   8        4.46        4.15      0.60 o
   0   6   8        0.83        0.92      0.69 o
   1   6   8        0.83        0.53      0.36 o
   2   6   8        2.08        3.34      0.45 o
   3   6   8        0.90        1.01      0.62 o
   4   6   8        4.32        5.94      0.55 o
   5   6   8       17.80       18.15      1.12 o
   6   6   8        7.09        7.12      0.87 o
  -5   7   8        3.01        2.69      0.65 o
  -4   7   8        2.61        1.50      0.61 o
  -3   7   8        7.28        7.91      0.77 o
  -2   7   8        2.90        1.59      0.58 o
  -1   7   8        0.26        0.24      1.16 o
   0   7   8        0.02        0.02      0.47 o
   1   7   8        1.00       -0.11      0.82 o
   2   7   8        2.83        4.07      0.50 o
   3   7   8        0.34        0.42      0.41 o
   4   7   8        4.72        4.57      0.54 o
 -11   0   9        2.25        2.52      0.99 o
 -10   0   9        2.51        2.42      0.94 o
  -9   0   9        1.06        2.37      0.94 o
  -8   0   9        0.14        1.24      0.74 o
  -7   0   9       12.46        9.14      1.09 o
  -6   0   9        0.05       -0.10      0.64 o
  -5   0   9       58.64       53.55      2.27 o
  -4   0   9      280.81      271.27      7.71 o
  -3   0   9      325.55      308.22      8.65 o
  -2   0   9        6.31        8.55      1.04 o
  -1   0   9      165.78      152.70      4.64 o
   0   0   9        4.69        5.93      0.79 o
   1   0   9       10.80       13.98      1.14 o
   2   0   9        0.39       -0.49      0.49 o
   3   0   9        1.80        1.93      0.69 o
   4   0   9       10.36       10.92      1.09 o
   5   0   9       22.10       23.91      1.68 o
   6   0   9        0.31       -0.59      0.69 o
   7   0   9        0.00        0.10      0.69 o
   8   0   9        0.32        1.43      0.89 o
   9   0   9        0.31        0.10      0.94 o
  10   0   9        1.38        2.37      1.04 o
 -11   1   9        1.77        2.33      0.99 o
 -10   1   9        5.22        3.86      0.72 o
  -9   1   9        0.84        1.26      0.56 o
  -8   1   9        5.06        7.08      0.73 o
  -7   1   9       28.24       25.68      1.13 o
  -6   1   9       18.82       19.79      1.16 o
  -5   1   9       19.00       20.24      1.03 o
  -4   1   9      177.15      169.24      3.67 o
  -3   1   9       56.41       53.48      1.64 o
  -2   1   9       15.43       12.14      0.99 o
  -1   1   9       23.16       22.70      1.03 o
   0   1   9       11.03        9.06      0.54 o
   1   1   9       24.47       21.48      1.38 o
   2   1   9        2.35        0.88      0.44 o
   3   1   9        1.52        0.10      0.42 o
   4   1   9        6.70        6.05      0.72 o
   5   1   9        2.82        2.33      0.64 o
   6   1   9        1.53        0.98      0.52 o
   7   1   9        1.61        1.33      1.41 o
   8   1   9        0.46       -0.51      0.51 o
   9   1   9       14.18       16.72      1.13 o
 -11   2   9        4.92        5.38      1.24 o
 -10   2   9        8.61        8.94      1.33 o
  -9   2   9        0.06       -0.64      0.64 o
  -8   2   9        3.07        2.42      0.59 o
  -7   2   9        0.06        0.00      0.45 o
  -6   2   9       12.20       12.14      0.84 o
  -5   2   9        5.71        4.13      0.77 o
  -4   2   9      142.55      156.98      3.85 o
  -3   2   9      316.98      317.97      6.79 o
  -2   2   9       49.47       44.95      1.48 o
  -1   2   9       43.41       40.14      1.31 o
   0   2   9       25.20       22.31      0.82 o
   1   2   9       13.10       12.47      0.79 o
   2   2   9       15.02       12.62      0.80 o
   3   2   9        6.08        4.55      0.59 o
   4   2   9        8.92        8.00      1.68 o
   5   2   9        4.82        6.32      0.86 o
   6   2   9        1.72        1.61      0.58 o
   7   2   9        0.33        0.77      0.69 o
   8   2   9        0.94        0.00      0.84 o
   9   2   9        1.29        2.47      1.04 o
 -10   3   9        0.94        1.09      0.94 o
  -9   3   9        7.67        7.41      1.19 o
  -8   3   9       14.26       12.40      1.33 o
  -7   3   9        2.53        1.98      0.79 o
  -6   3   9       18.82       23.24      0.88 o
  -5   3   9       20.70       18.63      0.96 o
  -4   3   9       91.47       77.79      2.03 o
  -3   3   9       46.97       39.70      4.00 o
  -2   3   9        1.98        0.68      0.47 o
  -1   3   9       31.21       37.54      1.26 o
   0   3   9        2.57        1.42      0.43 o
   1   3   9       16.35       17.95      0.99 o
   2   3   9       12.76       10.96      0.75 o
   3   3   9       25.18       29.54      1.20 o
   4   3   9        1.08        1.74      0.64 o
   5   3   9        6.60        7.24      0.84 o
   6   3   9        1.09        0.94      0.79 o
   7   3   9        0.25        1.68      0.79 o
   8   3   9        0.71        0.59      0.94 o
   9   3   9       10.71       11.66      1.48 o
 -10   4   9        7.46        7.61      1.28 o
  -9   4   9        0.83       -0.15      0.74 o
  -8   4   9        3.39        2.52      0.89 o
  -7   4   9        3.77        0.94      0.79 o
  -6   4   9        2.72        3.11      0.58 o
  -5   4   9        0.97        0.32      0.49 o
  -4   4   9       61.90       69.26      2.77 o
  -3   4   9      127.27      126.96      4.15 o
  -2   4   9       21.54       22.58      1.53 o
  -1   4   9        4.05        2.91      0.74 o
   0   4   9        1.14        0.98      0.44 o
   1   4   9       12.08       13.85      0.82 o
   2   4   9        6.21        5.04      0.84 o
   3   4   9        0.41        0.99      0.69 o
   4   4   9        9.83        9.58      1.09 o
   5   4   9        2.40        2.47      0.79 o
   6   4   9        0.50        0.20      0.74 o
   7   4   9        1.24        2.32      0.99 o
   8   4   9        3.62        3.41      1.04 o
  -8   5   9        2.04        1.73      0.84 o
  -7   5   9        1.62        0.05      0.74 o
  -6   5   9        2.74        1.63      0.59 o
  -5   5   9        1.98        2.41      0.59 o
  -4   5   9       36.29       38.14      3.90 o
  -3   5   9        7.24        7.09      0.76 o
  -2   5   9        3.90        3.48      0.60 o
  -1   5   9        1.65        0.54      0.69 o
   0   5   9        2.99        3.51      0.79 o
   1   5   9        6.55        6.56      0.63 o
   2   5   9        1.68        1.39      0.54 o
   3   5   9        1.51        1.22      0.49 o
   4   5   9        3.14        2.91      0.84 o
   5   5   9        3.55        2.57      0.89 o
   6   5   9        1.18        1.33      0.79 o
   7   5   9        2.15        2.03      0.94 o
  -7   6   9        2.86        4.64      1.04 o
  -6   6   9        1.05        1.09      0.59 o
  -5   6   9        0.04       -0.44      0.53 o
  -4   6   9       34.47       34.43      1.41 o
  -3   6   9       27.21       29.45      2.57 o
  -2   6   9        3.36        2.35      0.62 o
  -1   6   9        0.53       -0.03      0.48 o
   0   6   9        0.06       -0.45      0.45 o
   1   6   9        0.49        0.55      0.57 o
   2   6   9        0.84        1.65      0.45 o
   3   6   9        2.10        2.91      0.80 o
   4   6   9        0.85        0.75      0.81 o
   5   6   9        2.93        3.92      0.75 o
  -3   7   9        5.79        6.41      0.84 o
  -2   7   9        4.02        5.60      0.76 o
  -1   7   9        0.31       -0.22      0.74 o
   0   7   9        0.82        0.24      0.52 o
   1   7   9        0.33       -0.62      0.62 o
   2   7   9        0.45        0.40      0.64 o
 -11   0  10        2.06        4.40      1.14 o
 -10   0  10       14.41       17.49      1.63 o
  -9   0  10        5.52        6.13      1.09 o
  -8   0  10        0.01       -0.49      0.74 o
  -7   0  10       10.54        9.04      1.19 o
  -6   0  10       26.95       32.90      1.93 o
  -5   0  10        6.65        7.61      1.04 o
  -4   0  10        3.04        2.52      0.84 o
  -3   0  10       36.59       40.76      2.03 o
  -2   0  10        8.17       11.31      1.14 o
  -1   0  10       16.41       16.80      1.33 o
   0   0  10        3.05        3.19      0.67 o
   1   0  10        3.83        2.91      0.79 o
   2   0  10        2.50        2.22      0.74 o
   3   0  10       36.10       32.36      1.93 o
   4   0  10        4.61        3.80      0.89 o
   5   0  10        4.92        3.21      0.89 o
   6   0  10        0.53        0.54      0.69 o
   7   0  10        1.99        2.37      0.99 o
   8   0  10        0.99       -0.74      0.74 o
   9   0  10        2.13        0.84      0.99 o
 -11   1  10       17.56       22.34      2.67 o
 -10   1  10        5.61        4.05      0.79 o
  -9   1  10        5.07        6.58      0.91 o
  -8   1  10       17.94       16.12      1.05 o
  -7   1  10        1.19       -0.10      0.52 o
  -6   1  10        9.87        9.03      0.86 o
  -5   1  10       28.30       29.00      1.19 o
  -4   1  10       92.65       92.73      2.39 o
  -3   1  10      159.16      160.56      3.56 o
  -2   1  10       75.01       72.31      2.47 o
  -1   1  10        9.70        8.82      0.72 o
   0   1  10        8.72        4.86      0.48 o
   1   1  10       49.51       41.66      1.41 o
   2   1  10        4.37        4.13      0.59 o
   3   1  10        1.64        0.22      0.79 o
   4   1  10       22.94       24.13      1.19 o
   5   1  10        4.69        6.84      0.91 o
   6   1  10        6.11        6.02      0.74 o
   7   1  10        1.90        0.86      0.82 o
   8   1  10        2.23        3.29      0.77 o
   9   1  10        2.48        1.26      0.72 o
 -10   2  10        2.13        3.61      1.14 o
  -9   2  10        1.26        2.54      0.65 o
  -8   2  10        1.06        1.70      0.57 o
  -7   2  10        0.90        1.36      0.77 o
  -6   2  10        7.33        8.08      0.79 o
  -5   2  10        4.86        4.56      0.65 o
  -4   2  10       14.35       11.00      0.80 o
  -3   2  10       28.94       31.06      1.27 o
  -2   2  10       38.95       37.40      1.36 o
  -1   2  10        6.35        5.70      0.65 o
   0   2  10        8.00        8.79      0.58 o
   1   2  10        1.41        0.54      0.44 o
   2   2  10        4.54        5.20      1.01 o
   3   2  10       11.01        8.05      0.72 o
   4   2  10        0.06       -0.78      1.19 o
   5   2  10        1.46        1.02      0.56 o
   6   2  10        0.42        0.49      0.52 o
   7   2  10        1.09        0.52      1.14 o
   8   2  10        2.58        1.93      1.04 o
 -10   3  10        0.04        0.35      0.99 o
  -9   3  10        2.51        4.15      1.09 o
  -8   3  10        8.11        9.09      1.28 o
  -7   3  10        0.47        0.25      0.79 o
  -6   3  10        1.80        2.47      0.79 o
  -5   3  10        4.25        3.19      0.59 o
  -4   3  10       30.04       27.95      2.25 o
  -3   3  10      111.71      118.21      5.36 o
  -2   3  10       34.27       39.51      1.40 o
  -1   3  10        1.39        0.75      0.49 o
   0   3  10        2.19        1.24      0.40 o
   1   3  10       27.02       19.67      1.43 o
   2   3  10        3.22        2.16      0.52 o
   3   3  10        4.12        5.06      0.63 o
   4   3  10        3.55        4.09      0.63 o
   5   3  10        2.21        0.84      0.84 o
   6   3  10        4.94        5.24      1.04 o
   7   3  10        3.34        3.01      1.04 o
   8   3  10        1.06        0.74      1.09 o
  -9   4  10        2.42        1.98      0.99 o
  -8   4  10        1.40        1.98      0.89 o
  -7   4  10        3.86        2.82      0.89 o
  -6   4  10        2.19        1.26      0.86 o
  -5   4  10        1.51        2.90      0.59 o
  -4   4  10        8.59        8.30      1.09 o
  -3   4  10       31.99       32.75      1.88 o
  -2   4  10        2.09        1.28      0.79 o
  -1   4  10        1.50       -0.49      0.64 o
   0   4  10        3.86        4.42      0.59 o
   1   4  10        0.26        0.46      0.49 o
   2   4  10        0.67        0.72      0.49 o
   3   4  10        1.80        0.74      0.74 o
   4   4  10        0.24       -0.05      0.64 o
   5   4  10        0.57       -0.35      0.74 o
   6   4  10        2.21        2.82      0.94 o
   7   4  10        0.06        1.48      0.94 o
  -7   5  10        0.41        0.54      0.74 o
  -6   5  10        0.67        0.99      0.89 o
  -5   5  10        1.02        0.83      0.56 o
  -4   5  10       28.30       28.45      1.29 o
  -3   5  10       31.06       29.87      1.32 o
  -2   5  10        2.12        0.71      0.89 o
  -1   5  10        1.02        0.79      0.74 o
   0   5  10        1.32        0.79      0.69 o
   1   5  10       20.13       21.57      1.01 o
   2   5  10        3.03        2.75      0.58 o
   3   5  10        0.11       -0.49      0.49 o
   4   5  10        0.85        0.30      0.74 o
   5   5  10        2.09        4.15      0.99 o
  -5   6  10        2.40        4.01      0.71 o
  -4   6  10        4.41        6.28      1.16 o
  -3   6  10        9.72       13.48      1.02 o
  -2   6  10        0.22        0.24      0.56 o
  -1   6  10        0.14       -0.52      0.52 o
   0   6  10        0.91        2.08      0.61 o
   1   6  10        1.48        2.60      0.61 o
   2   6  10        2.04        3.15      0.54 o
   3   6  10        0.95        0.70      0.45 o
 -10   0  11        4.22        4.50      1.14 o
  -9   0  11        4.21        4.64      1.14 o
  -8   0  11        0.07        1.24      0.89 o
  -7   0  11        2.96        2.72      0.89 o
  -6   0  11        7.99        8.25      1.19 o
  -5   0  11        0.84        0.74      0.79 o
  -4   0  11        8.44        8.40      1.09 o
  -3   0  11       15.70       17.78      1.43 o
  -2   0  11       26.52       30.04      1.83 o
  -1   0  11        0.01       -0.40      0.64 o
   0   0  11       10.23        9.24      1.09 o
   1   0  11       16.52       12.99      1.28 o
   2   0  11        0.01       -0.59      0.69 o
   3   0  11       16.93       21.74      1.63 o
   4   0  11        1.59        1.58      0.79 o
   5   0  11        7.44        8.00      1.24 o
   6   0  11        9.16       11.12      1.33 o
   7   0  11        1.34        3.01      1.09 o
   8   0  11        0.14        0.54      0.89 o
 -10   1  11        0.93        1.36      0.69 o
  -9   1  11        2.42        2.62      0.70 o
  -8   1  11        4.66        7.11      0.84 o
  -7   1  11        0.24       -0.17      0.49 o
  -6   1  11        1.30        0.36      0.54 o
  -5   1  11        6.52        6.88      0.72 o
  -4   1  11        0.37        0.86      0.52 o
  -3   1  11       14.40       17.62      1.01 o
  -2   1  11        8.64        8.54      0.79 o
  -1   1  11        0.01       -0.59      0.59 o
   0   1  11        0.64        1.44      0.40 o
   1   1  11       75.92       65.87      2.35 o
   2   1  11       32.24       27.70      1.33 o
   3   1  11        0.06        0.57      0.52 o
   4   1  11       11.49       11.77      0.92 o
   5   1  11        8.51        8.43      0.84 o
   6   1  11       18.83       19.62      1.95 o
   7   1  11        2.87        3.95      0.79 o
  -9   2  11        4.39        2.67      0.99 o
  -8   2  11        8.41        8.68      1.09 o
  -7   2  11        2.19        2.94      1.09 o
  -6   2  11        1.01        1.50      0.59 o
  -5   2  11        2.42        3.40      0.59 o
  -4   2  11       17.61       16.37      1.38 o
  -3   2  11       20.61       22.21      1.12 o
  -2   2  11       14.82       13.71      0.91 o
  -1   2  11        1.22        2.22      0.54 o
   0   2  11       11.39       11.74      0.67 o
   1   2  11        9.53        7.54      0.75 o
   2   2  11        0.83        2.28      1.16 o
   3   2  11        3.24        2.59      0.67 o
   4   2  11        2.70        1.53      0.77 o
   5   2  11        6.67        7.46      0.82 o
   6   2  11        6.20        7.56      0.86 o
   7   2  11        1.02        2.07      1.04 o
  -9   3  11        0.45       -0.54      0.94 o
  -8   3  11        6.86        8.69      1.33 o
  -7   3  11        4.58        2.42      0.99 o
  -6   3  11        0.43        1.14      0.79 o
  -5   3  11        0.27       -0.10      0.79 o
  -4   3  11        8.30        8.15      1.09 o
  -3   3  11        3.41        4.76      0.74 o
  -2   3  11        4.41        5.99      0.68 o
  -1   3  11        0.97        1.18      0.51 o
   0   3  11        7.19        7.28      0.70 o
   1   3  11       32.46       33.17      1.11 o
   2   3  11       14.75       14.14      1.19 o
   3   3  11        0.24        0.35      0.69 o
   4   3  11        2.17        1.68      0.89 o
   5   3  11        7.92       10.57      1.33 o
   6   3  11       11.18       10.28      1.38 o
  -8   4  11        4.03        3.41      1.04 o
  -7   4  11        2.63        2.82      0.99 o
  -6   4  11        1.63        0.54      0.79 o
  -5   4  11        3.82        3.36      0.66 o
  -4   4  11        7.07        7.76      1.14 o
  -3   4  11        7.73        6.77      1.09 o
  -2   4  11        0.01       -0.30      0.69 o
  -1   4  11        1.79        4.20      0.89 o
   0   4  11        2.91        3.80      0.89 o
   1   4  11        1.38        0.92      0.62 o
   2   4  11        0.64        0.58      0.89 o
   3   4  11        0.10        0.40      0.79 o
   4   4  11        2.54        2.03      0.94 o
   5   4  11        4.87        5.19      1.14 o
  -6   5  11        0.15        0.30      0.79 o
  -5   5  11        2.18        0.96      0.61 o
  -4   5  11        1.23        0.61      0.59 o
  -3   5  11        2.09        1.48      0.79 o
  -2   5  11        0.41       -0.20      0.69 o
  -1   5  11        0.25       -0.69      0.69 o
   0   5  11        1.60        1.09      0.74 o
   1   5  11        7.90        6.62      0.82 o
   2   5  11        6.47        7.28      0.75 o
   3   5  11        0.19        0.62      0.54 o
   4   5  11        1.93        0.94      0.59 o
  -2   6  11        0.34        0.43      0.96 o
  -1   6  11        0.28       -0.55      0.55 o
   0   6  11        2.60        3.98      0.74 o
  -9   0  12        0.56       -0.74      0.84 o
  -8   0  12        8.20       10.08      1.38 o
  -7   0  12        0.97        1.38      0.94 o
  -6   0  12        9.51       10.08      1.33 o
  -5   0  12        7.97        8.74      1.19 o
  -4   0  12        0.10        0.10      0.79 o
  -3   0  12        0.40        0.79      0.74 o
  -2   0  12        1.47        1.38      0.84 o
  -1   0  12        2.48        1.83      0.79 o
   0   0  12        0.96        1.48      0.79 o
   1   0  12        5.69        4.90      0.70 o
   2   0  12        5.11        4.84      0.99 o
   3   0  12        7.07        9.29      1.24 o
   4   0  12        0.03       -0.79      0.79 o
   5   0  12        6.38        5.43      1.19 o
   6   0  12        5.87        6.97      1.28 o
  -9   1  12        1.64        1.28      0.69 o
  -8   1  12        2.83        5.03      0.79 o
  -7   1  12       16.49       18.70      1.28 o
  -6   1  12        1.41        1.43      0.63 o
  -5   1  12        3.55        3.55      0.68 o
  -4   1  12        4.02        3.36      0.66 o
  -3   1  12        0.60        0.83      0.56 o
  -2   1  12        1.38        1.51      0.59 o
  -1   1  12        6.93        8.30      0.79 o
   0   1  12        1.82        1.82      0.58 o
   1   1  12        1.30        0.55      0.43 o
   2   1  12        0.90        0.67      0.72 o
   3   1  12        0.07        0.37      0.58 o
   4   1  12        0.65        0.86      0.63 o
   5   1  12        0.19       -0.25      0.63 o
   6   1  12       10.84       13.22      1.12 o
  -8   2  12        3.54        3.75      1.14 o
  -7   2  12        2.00        2.58      0.68 o
  -6   2  12        2.84        1.69      0.63 o
  -5   2  12        1.48        1.38      1.11 o
  -4   2  12        1.82        1.21      0.56 o
  -3   2  12        2.33        2.74      0.63 o
  -2   2  12        2.09        1.55      0.54 o
  -1   2  12        0.11       -0.17      0.49 o
   0   2  12        1.46        1.04      0.69 o
   1   2  12        5.19        4.67      0.55 o
   2   2  12        5.38        5.32      0.73 o
   3   2  12        2.22        3.68      0.68 o
   4   2  12        0.31        0.17      0.57 o
   5   2  12        5.56        7.78      1.14 o
   6   2  12        7.14        7.21      1.38 o
  -7   3  12        2.93        5.19      1.14 o
  -6   3  12        0.70        0.00      0.84 o
  -5   3  12        0.94        1.43      0.89 o
  -4   3  12        5.34        7.51      1.14 o
  -3   3  12        3.31        3.21      0.94 o
  -2   3  12        0.65        0.54      0.74 o
  -1   3  12        0.08        0.97      0.52 o
   0   3  12        0.97        1.46      0.56 o
   1   3  12        4.52        3.49      0.52 o
   2   3  12        1.05        0.57      0.55 o
   3   3  12        0.32        0.20      0.84 o
   4   3  12        0.11        0.15      0.89 o
   5   3  12        0.03       -0.79      0.94 o
  -6   4  12        0.35       -0.40      0.84 o
  -5   4  12        0.40       -0.05      0.84 o
  -4   4  12        0.10        0.20      0.79 o
  -3   4  12        1.91        1.19      0.89 o
  -2   4  12        0.75        0.15      0.79 o
  -1   4  12        0.47       -0.69      0.69 o
   0   4  12        4.06        3.71      0.99 o
   1   4  12        2.12        1.86      0.64 o
   2   4  12        1.67        1.66      0.61 o
   3   4  12        0.09        0.04      0.54 o
   4   4  12        0.49        0.00      0.89 o
  -3   5  12        3.88        5.12      0.79 o
  -2   5  12        0.47        1.83      0.89 o
  -1   5  12        0.11        0.40      0.84 o
   0   5  12        2.77        3.06      0.89 o
   1   5  12        2.73        4.05      0.99 o
  -7   0  13        7.89        8.15      1.28 o
  -6   0  13        0.25       -0.79      0.79 o
  -5   0  13        1.66        0.69      0.94 o
  -4   0  13       12.84       11.31      1.43 o
  -3   0  13       22.08       24.36      1.93 o
  -2   0  13        8.40       10.33      1.28 o
  -1   0  13        0.73       -0.20      0.79 o
   0   0  13        0.18        0.25      0.79 o
   1   0  13        0.84       -0.44      0.74 o
   2   0  13        0.81        2.72      0.99 o
   3   0  13        6.22        6.92      1.28 o
   4   0  13        3.07        4.05      1.14 o
   5   0  13        1.70        4.20      1.19 o
  -7   1  13        2.78        4.06      0.80 o
  -6   1  13        5.61        4.25      0.82 o
  -5   1  13        2.28        2.78      0.70 o
  -4   1  13        1.61        0.99      0.66 o
  -3   1  13       19.18       24.80      1.88 o
  -2   1  13        4.82        6.76      0.80 o
  -1   1  13        0.55        0.05      0.58 o
   0   1  13        2.13        1.88      0.65 o
   1   1  13        0.69        0.68      0.46 o
   2   1  13        8.68       10.41      0.77 o
   3   1  13        0.41        0.35      0.89 o
   4   1  13        0.54        0.86      0.66 o
  -6   2  13        1.59        1.98      1.09 o
  -5   2  13        0.27        0.10      0.86 o
  -4   2  13       17.52       15.78      1.11 o
  -3   2  13       19.97       20.15      2.37 o
  -2   2  13        2.53        2.87      0.70 o
  -1   2  13        1.16        1.14      0.60 o
   0   2  13        0.05       -0.03      0.54 o
   1   2  13        2.67        2.40      0.54 o
   2   2  13        1.33        3.07      0.57 o
   3   2  13        4.03        4.72      0.96 o
   4   2  13        0.76        0.64      0.64 o
  -5   3  13        1.72       -0.20      0.89 o
  -4   3  13        0.37       -0.64      0.89 o
  -3   3  13       14.50       13.83      1.48 o
  -2   3  13        6.12        3.66      1.09 o
  -1   3  13        3.15        3.06      1.04 o
   0   3  13        3.10        2.91      0.94 o
   1   3  13        0.00        0.74      0.84 o
   2   3  13        2.08        1.78      0.66 o
   3   3  13        0.08       -0.05      0.61 o
  -3   4  13       10.28       10.67      1.38 o
  -2   4  13        1.00        1.58      0.94 o
  -1   4  13        0.08       -0.49      0.84 o
   0   4  13        0.66        0.99      0.89 o
  -5   0  14        0.49       -0.59      0.79 o
  -4   0  14        0.00       -0.79      0.79 o
  -3   0  14        6.34        8.65      1.28 o
  -2   0  14        0.05        0.40      0.84 o
  -1   0  14        0.01        0.64      0.89 o
   0   0  14        0.60        0.59      0.84 o
   1   0  14       13.32       17.78      1.68 o
   2   0  14        4.99        8.43      0.94 o
  -5   1  14        1.05        1.17      0.72 o
  -4   1  14        0.42        0.02      0.64 o
  -3   1  14        0.94        2.61      0.73 o
  -2   1  14        1.15        1.51      0.72 o
  -1   1  14        4.11        5.12      1.41 o
   0   1  14        1.47        2.35      0.73 o
   1   1  14        0.46        0.75      0.65 o
   2   1  14        1.06        1.56      0.58 o
  -4   2  14        1.36       -0.74      0.84 o
  -3   2  14        8.90       14.24      1.26 o
  -2   2  14        1.29        1.35      0.71 o
  -1   2  14        3.43        3.93      0.79 o
   0   2  14        4.16        6.58      0.85 o
   1   2  14        8.58        8.98      0.93 o
 
